# Supplementary material for: Modelling RT-qPCR cycle-threshold using digital PCR data for implementing SARS-CoV-2 viral load studies
Source: PLoS One. 2021 Dec 20;16(12):e0260884. doi: 10.1371/journal.pone.0260884 (PMC8687578; doi:10.1371/journal.pone.0260884)
Supplement: S2 File — The Excel file includes two spreadsheets providing both model group and test group. In the latter, the predictive formulas are embedded in the spreadsheet. (XLSX) [file pone.0260884.s002.xlsx]

## Sheet: Model group
ID model	Outcome (0: alive; 1: dead)	Age	Gender	Ct N gene	calculated copies/µL	LOG cVL	category calculated Viral Load
1	1	76	1	27.09	167.484	2.22397	3
2	0	59	1	23.26	2517.5	3.40097	4
3	0	75	1	21.17	11047.1	4.04325	5
4	1	52	1	30.77	12.39	1.09307	2
5	0	77	1	17.43	155807	5.19259	6
6	1	87	0	21.54	8502.42	3.92954	4
7	0	84	1	21.26	10365.5	4.01559	5
8	1	90	0	14.12	1.621e+06	6.20978	7
9	1	48	1	26.72	217.609	2.33768	3
10	1	94	0	27.47	127.995	2.10719	3
11	1	86	1	25.72	441.557	2.64499	3
12	1	79	1	30.71	12.9274	1.11151	2
13	0	63	1	28.34	69.1568	1.83983	2
14	0	59	1	23.31	2429.99	3.3856	4
15	0	78	1	28.81	49.5905	1.6954	2
16	0	79	1	20.5	17747.8	4.24914	5
17	0	60	1	34.88	0.676125	-0.169973	0
18	0	52	1	26.53	248.923	2.39607	3
19	0	76	0	21.14	11284.1	4.05247	5
20	0	50	1	21.17	11047.1	4.04325	5
21	0	61	1	34.14	1.1414	0.0574366	1
22	0	65	1	21.1	11608	4.06476	5
23	0	49	1	35.69	0.381159	-0.418894	0
24	0	67	0	31.75	6.19309	0.791907	1
25	0	63	0	38.14	0.0673281	-1.1718	0
26	0	63	1	22.81	3461.46	3.53926	4
27	0	22	0	37.86	0.0820811	-1.08576	0
28	0	30	0	27.38	136.412	2.13485	3
29	0	71	1	28.5	61.754	1.79066	2
30	0	42	1	35.93	0.321626	-0.492648	0
31	0	75	0	15.97	437783	5.64126	6
32	0	88	0	28.96	44.5967	1.6493	2
33	1	73	0	15.91	456770	5.6597	6
34	0	84	1	28.92	45.877	1.66159	2
35	0	74	0	31.42	7.82204	0.89332	1
36	0	33	1	36.51	0.213359	-0.670888	0
37	1	95	0	19.18	45164.2	4.65479	5
38	1	91	0	31.99	5.2258	0.718153	1
39	1	87	0	23.96	1534.1	3.18585	4
40	0	71	1	36.23	0.260111	-0.584841	0
41	0	61	0	30.08	20.189	1.30512	2
42	0	28	0	40	0.01	-2	0
43	0	26	0	18.17	92294.8	4.96518	5
44	0	47	0	39.61	0.0237931	-1.62355	0
45	0	58	0	25.36	569.664	2.75562	3
46	0	82	0	21.64	7921.58	3.89881	4
47	0	84	0	28.72	52.8514	1.72306	2
48	0	28	0	24.22	1276.3	3.10595	4
49	1	84	0	29.44	31.7536	1.50179	2
50	0	71	0	26.49	256.07	2.40836	3
51	1	90	0	15.1	810250	5.90862	6
52	0	63	0	18.7	63431.2	4.8023	5
53	0	49	0	27.25	149.556	2.1748	3
54	0	48	0	29.61	28.1547	1.44955	2
55	0	66	0	34.03	1.23379	0.0912407	1
56	0	53	0	37.17	0.133748	-0.873713	0
57	0	37	1	22.79	3510.79	3.54541	4
58	0	89	1	36.39	0.232268	-0.634011	0
59	0	83	0	17.78	121626	5.08503	6
60	0	84	1	19.35	40045.3	4.60255	5
61	1	79	0	30.8	12.1298	1.08385	2
62	0	71	1	27.9	94.4172	1.97505	2
63	1	92	0	37.61	0.097965	-1.00893	0
64	0	58	1	30.79	12.2159	1.08693	2
65	1	79	1	20.58	16771	4.22456	5
66	0	69	1	30.57	14.2736	1.15453	2
67	0	40	0	37.58	0.100067	-0.99971	0
68	0	64	1	38.67	0.0462724	-1.33468	0
69	0	75	0	39.03	0.0358666	-1.44531	0
70	0	71	1	36.67	0.190521	-0.720058	0
71	0	58	1	33.16	2.2835	0.3586	1
72	0	86	0	38.85	0.0407386	-1.38999	0
73	1	80	0	26.31	290.853	2.46367	3
74	0	73	1	33.23	2.17314	0.337089	1
75	1	77	0	29.92	22.6092	1.35428	2
76	0	46	1	39.14	0.0331808	-1.47911	0
77	0	54	1	39.32	0.0292126	-1.53443	0
78	1	80	0	27.76	104.25	2.01807	3
79	0	71	1	34.42	0.936246	-0.0286102	0
80	0	58	1	35.02	0.612356	-0.212996	0
81	0	73	1	36.22	0.261958	-0.581768	0
82	0	71	0	34.44	0.923089	-0.0347564	0
83	0	29	0	40	0.01	-2	0
84	0	86	0	37.78	0.0868617	-1.06117	0
85	1	79	0	34.96	0.638914	-0.194558	0
86	1	88	1	39.75	0.021549	-1.66657	0
87	0	36	0	38.83	0.0413193	-1.38385	0
88	0	52	0	34.35	0.983788	-0.0070985	0
89	0	57	0	34.27	1.04109	0.0174863	1
90	0	52	0	34.8	0.715504	-0.145388	0
91	1	55	1	35.68	0.383866	-0.415821	0
92	1	55	1	36.67	0.190521	-0.720058	0
93	0	72	1	35.78	0.357642	-0.446552	0
94	0	70	1	40	0.01	-2	0
95	0	63	0	32.43	3.82769	0.582937	1
96	0	71	0	30.07	20.3324	1.30819	2
97	0	45	0	17.24	178228	5.25098	6
98	0	71	0	37.26	0.125496	-0.901371	0
99	0	62	1	27.04	173.515	2.23934	3
100	0	58	0	17.19	184647	5.26634	6
101	0	64	1	26.55	245.425	2.38992	3
102	0	54	1	27.54	121.81	2.08568	3
103	0	72	1	19.93	26565.1	4.42431	5
104	0	54	1	27.04	173.515	2.23934	3
105	0	81	1	33.65	1.61443	0.208018	1
106	0	49	0	28.42	65.3506	1.81525	2
107	0	79	1	37.65	0.095231	-1.02122	0
108	0	64	1	33.29	2.08281	0.31865	1
109	0	54	1	37.17	0.133748	-0.873713	0
110	0	78	1	31.47	7.55013	0.877954	1
111	0	62	1	35.02	0.612356	-0.212996	0
112	0	78	1	36.53	0.210361	-0.677034	0
113	0	34	1	17.82	118232	5.07274	6
114	0	56	1	27.01	177.238	2.24856	3
115	0	76	1	34.58	0.836027	-0.0777798	0
116	0	53	0	29.77	25.1409	1.40038	2
117	0	84	0	29.17	38.4386	1.58477	2
118	0	45	1	26.83	201.313	2.30387	3
119	0	58	0	27.8	101.34	2.00578	3
120	0	60	1	30.44	15.6489	1.19448	2
121	0	34	0	23.58	2007.38	3.30263	4
122	0	46	0	37.07	0.143555	-0.842982	0
123	0	73	1	28.54	60.0306	1.77837	2
124	0	66	1	24.31	1197.55	3.07829	4
125	0	60	0	27.59	117.576	2.07032	3
126	0	57	0	20.99	12547.7	4.09856	5
127	0	48	0	32.11	4.80038	0.681276	1
128	0	46	1	36.72	0.183898	-0.735423	0
129	0	33	1	27.65	112.688	2.05188	3
130	0	61	1	28.36	68.1849	1.83369	2
131	0	32	1	24.51	1039.52	3.01683	4
132	0	53	1	19.61	33315.9	4.52265	5
133	0	46	1	35.5	0.436009	-0.360505	0
134	0	47	0	24.81	840.696	2.92464	3
135	1	87	1	21.17	11047.1	4.04325	5
136	0	65	0	29.9	22.9314	1.36043	2
137	0	60	1	33.29	2.08281	0.31865	1
138	0	53	1	31.34	8.2776	0.917905	1
139	0	55	1	34.38	0.963124	-0.0163178	0
140	0	55	1	32.49	3.66858	0.564498	1
141	0	62	0	25.09	689.592	2.83859	3
142	1	94	1	17.31	169615	5.22946	6
143	0	59	1	27.16	159.39	2.20246	3
144	0	64	0	30.16	19.0779	1.28053	2
145	0	68	1	32.22	4.44091	0.647472	1
146	0	22	1	32.59	3.41796	0.533767	1
147	0	51	1	26.82	202.743	2.30695	3
148	0	56	0	29.04	42.1422	1.62472	2
149	0	41	0	18.89	55451.6	4.74391	5
150	0	95	1	35.07	0.591069	-0.228362	0
151	0	73	0	32.42	3.85487	0.58601	1
152	0	35	0	31.67	6.55379	0.816492	1
153	0	27	0	35.09	0.582763	-0.234508	0
154	0	80	1	26.91	190.234	2.27929	3
155	0	71	0	35.37	0.478019	-0.320555	0
156	0	63	1	39.8	0.0207999	-1.68194	0
157	1	92	1	15.35	678878	5.83179	6
158	0	66	1	39.52	0.0253576	-1.59589	0
159	0	83	0	33.21	2.20412	0.343235	1
160	1	88	0	32.64	3.29915	0.518402	1
161	0	47	0	18.77	60365.8	4.78079	5
162	0	42	1	34.18	1.10954	0.0451442	1
163	0	82	1	32.59	3.41796	0.533767	1
164	0	52	1	22.95	3134.99	3.49624	4
165	0	56	1	33.86	1.3915	0.143483	1
166	1	66	0	32.11	4.80038	0.681276	1
167	0	87	0	39.6	0.0239621	-1.62048	0
168	0	75	0	25.97	369.964	2.56816	3
169	0	25	0	16.28	351555	5.54599	6
170	0	88	0	38.87	0.0401662	-1.39614	0
171	1	89	1	27.83	99.2117	1.99656	2
172	0	45	1	37.39	0.114467	-0.941321	0
173	0	61	0	21.7	7592.29	3.88037	4
174	0	93	0	25.08	694.489	2.84167	3
175	0	88	0	34.23	1.07097	0.0297787	1
176	1	93	1	36.53	0.210361	-0.677034	0
177	0	95	1	36.08	0.289238	-0.538745	0
178	0	63	0	36.88	0.164213	-0.784593	0
179	0	70	1	22.1	5720.7	3.75745	4
180	1	89	0	20.52	17498.4	4.243	5
181	1	89	1	30.75	12.5666	1.09922	2
182	0	70	1	31.16	9.402	0.97322	1
183	0	87	0	21.18	10969.2	4.04017	5
184	1	82	0	32.49	3.66858	0.564498	1
185	0	51	1	30.39	16.2125	1.20985	2
186	0	88	0	34.72	0.757176	-0.120803	0
187	0	78	0	26.15	325.719	2.51284	3
188	0	87	0	37.28	0.123732	-0.907517	0
189	1	90	1	40	0.01	-2	0
190	0	87	0	29.98	21.6694	1.33585	2
191	0	70	1	33.17	2.2674	0.355527	1
192	0	78	0	28.67	54.7548	1.73842	2
193	0	68	1	34.19	1.10172	0.0420711	1
194	1	82	0	33.39	1.94052	0.287919	1
195	0	78	0	30.99	10.6038	1.02546	2
196	0	68	1	39.48	0.0260856	-1.5836	0
197	0	93	0	36.31	0.245795	-0.609426	0
198	0	83	0	22.59	4044.52	3.60687	4
199	1	67	1	34.99	0.625494	-0.203777	0
200	0	91	1	22.59	4044.52	3.60687	4
201	1	93	1	36.02	0.301782	-0.520306	0
202	0	83	0	29.91	22.7697	1.35736	2
203	0	87	1	37.72	0.0906289	-1.04273	0
204	1	66	1	35.06	0.595266	-0.225289	0
205	0	81	1	36.35	0.238936	-0.621719	0
206	0	83	0	37.89	0.0803571	-1.09498	0
207	0	80	0	37.9	0.0797905	-1.09805	0
208	0	86	0	34.24	1.06342	0.0267056	1
209	1	99	0	30.58	14.1729	1.15146	2
210	1	84	0	31.72	6.32597	0.801127	1
211	0	94	0	36.02	0.301782	-0.520306	0
212	0	91	1	35.49	0.439105	-0.357432	0
213	1	93	1	33.01	2.5392	0.404697	1
214	1	55	1	25.9	388.751	2.58967	3
215	0	61	0	37.86	0.0820811	-1.08576	0
216	1	87	0	34.29	1.02646	0.0113401	1
217	0	82	0	34.73	0.751837	-0.123876	0
218	0	83	0	37.49	0.106647	-0.972052	0
219	1	99	0	27.38	136.412	2.13485	3
220	1	57	1	37.64	0.0959073	-1.01815	0
221	1	84	1	33.73	1.52558	0.183434	1
222	0	86	0	28.81	49.5905	1.6954	2
223	0	83	0	40	0.01	-2	0
224	1	87	0	40	0.01	-2	0
225	0	81	1	33.97	1.2873	0.109679	1
226	1	57	1	37.41	0.112858	-0.947467	0
227	0	93	0	38.95	0.0379556	-1.42072	0
228	0	81	1	35.29	0.50586	-0.29597	0
229	1	55	1	31.95	5.37583	0.730445	1
230	0	31	0	36.18	0.269479	-0.569476	0
231	0	91	1	36.93	0.158505	-0.799958	0
232	0	81	1	34.29	1.02646	0.0113401	1
233	1	55	1	38.58	0.0493151	-1.30702	0
234	0	83	0	36.45	0.222613	-0.65245	0
235	0	86	0	39.03	0.0358666	-1.44531	0
236	0	68	1	37.27	0.124611	-0.904444	0
237	0	57	1	29.1	40.3905	1.60628	2
238	0	50	1	21.26	10365.5	4.01559	5
239	0	55	0	24.5	1046.9	3.0199	4
240	0	42	1	33.34	2.01041	0.303285	1
241	0	68	0	19.5	36012.6	4.55645	5
242	0	51	1	23.99	1501.87	3.17663	4
243	0	52	1	22.36	4759.36	3.67755	4
244	0	18	0	32.84	2.86378	0.45694	1
245	0	61	1	20.07	24059.6	4.38129	5
246	0	23	1	33.82	1.43145	0.155776	1
247	0	38	1	31	10.5291	1.02239	2
248	0	50	1	24.85	817.234	2.91235	3
249	0	45	1	31.13	9.60372	0.98244	1
250	0	49	0	22.04	5968.81	3.77589	4
251	0	49	1	35.37	0.478019	-0.320555	0
252	0	77	1	18.8	59097.9	4.77157	5
253	0	35	0	24.29	1214.62	3.08444	4
254	0	44	0	25.34	577.783	2.76176	3
255	0	47	1	22.14	5561.05	3.74516	4
256	0	29	0	19.51	35758.7	4.55338	5
257	0	30	0	35.06	0.595266	-0.225289	0
258	0	37	0	32.86	2.82354	0.450793	1
259	0	66	1	24.46	1076.95	3.0322	4
260	0	75	0	24.75	877.157	2.94308	3
261	0	23	0	27.43	131.67	2.11949	3
262	1	77	1	24.53	1024.91	3.01069	4
263	0	31	1	25.19	642.482	2.80786	3
264	0	57	0	19.63	32847.7	4.5165	5
265	0	38	1	20.92	13184.8	4.12007	5
266	0	26	0	21.68	7700.5	3.88652	4
267	0	61	1	26.93	187.561	2.27314	3
268	0	34	1	27.44	130.742	2.11641	3
269	0	31	1	21.19	10891.8	4.0371	5
270	0	43	0	33.53	1.7575	0.244896	1
271	0	45	1	26.32	288.802	2.4606	3
272	0	52	1	27.84	98.5121	1.99349	2
273	0	26	0	22.97	3090.93	3.49009	4
274	0	46	1	25	734.937	2.86625	3
275	0	51	1	28.36	68.1849	1.83369	2
276	0	59	0	22.24	5181.14	3.71443	4
277	0	33	0	25.21	633.454	2.80171	3
278	0	38	0	19.67	31931	4.50421	5
279	0	52	0	35.02	0.612356	-0.212996	0
280	0	45	0	23.35	2362.17	3.37331	4
281	0	48	1	21.34	9795	3.991	4
282	0	48	0	21.52	8623.6	3.93569	4
283	0	70	0	30.11	19.765	1.2959	2
284	0	67	1	31.43	7.76688	0.890247	1
285	0	47	1	21.07	11857.1	4.07398	5
286	0	71	0	23.49	2139.38	3.33029	4
287	0	56	0	35.19	0.542952	-0.265239	0
288	0	47	0	19.79	29331.6	4.46734	5
289	0	60	0	24.49	1054.33	3.02298	4
290	0	65	1	34.41	0.942894	-0.0255371	0
291	0	57	0	31.31	8.4552	0.927124	1
292	0	9	1	35.33	0.491742	-0.308262	0
293	0	82	1	31.15	9.46877	0.976293	1
294	0	49	0	32.38	3.96554	0.598302	1
295	0	65	0	27.11	165.13	2.21783	3
296	0	65	1	23.4	2280.06	3.35795	4
297	0	79	1	31.64	6.6944	0.825712	1
298	0	59	1	23.08	2859.47	3.45629	4
299	0	57	0	37.26	0.125496	-0.901371	0
300	0	57	1	28.71	53.2267	1.72613	2
301	0	36	1	27.75	104.99	2.02115	3
302	0	46	1	22.25	5144.61	3.71135	4
303	0	29	1	37.21	0.130015	-0.886005	0
304	0	34	0	26.91	190.234	2.27929	3
305	0	76	1	27.05	172.292	2.23626	3
306	0	15	0	37.06	0.144574	-0.839909	0
307	0	13	0	37.9	0.0797905	-1.09805	0
308	0	57	1	38.57	0.0496653	-1.30395	0
309	0	54	0	17.19	184647	5.26634	6
310	0	49	1	30.6	13.9738	1.14531	2
311	0	39	0	35.81	0.35013	-0.455771	0
312	0	60	0	22.97	3090.93	3.49009	4
313	0	26	0	35.44	0.454919	-0.342066	0
314	0	48	1	24.54	1017.68	3.00761	4
315	0	88	0	30.69	13.1116	1.11766	2
316	0	27	0	20.44	18517.6	4.26758	5
317	0	46	0	25.96	372.591	2.57123	3
318	0	71	1	24.62	961.674	2.98303	3
319	0	71	1	26.03	354.585	2.54972	3
320	0	75	0	25.03	719.5	2.85703	3
321	0	38	0	15.17	771094	5.88711	6
322	0	53	1	36.77	0.177505	-0.750789	0
323	0	31	0	23.77	1754.86	3.24424	4
324	0	85	1	35.17	0.55069	-0.259093	0
325	0	32	1	20.83	14051.8	4.14773	5
326	0	48	0	31.48	7.49689	0.874881	1
327	0	78	0	21.22	10663.1	4.02788	5
328	0	84	0	19.6	33552.4	4.52572	5
329	0	54	0	40	0.01	-2	0
330	0	39	0	40	0.01	-2	0
331	0	29	0	40	0.01	-2	0
332	0	58	0	40	0.01	-2	0
333	0	43	0	40	0.01	-2	0
334	0	35	0	25.37	565.647	2.75255	3
335	0	30	1	18.64	66182.3	4.82074	5
336	0	88	0	15.75	511526	5.70887	6
337	1	84	0	32.29	4.2263	0.62596	1
338	1	96	0	31.19	9.20452	0.964001	1
339	1	92	0	20.29	20591.1	4.31368	5
340	1	80	0	26.25	303.468	2.48211	3
341	0	28	0	28.71	53.2267	1.72613	2
342	0	34	0	26.32	288.802	2.4606	3
343	0	89	1	27.41	133.547	2.12563	3
344	0	53	0	24.07	1419.22	3.15205	4
345	0	77	1	34.82	0.705449	-0.151534	0
346	0	38	0	39.1	0.0341334	-1.46682	0
347	0	47	1	24.75	877.157	2.94308	3
348	0	19	1	29.08	40.9662	1.61243	2
349	0	88	1	37.37	0.116098	-0.935175	0
350	0	50	1	19.5	36012.6	4.55645	5
351	0	11	1	28.21	75.8202	1.87978	2
352	0	40	0	24.38	1139.68	3.05678	4
353	0	55	1	20.75	14870.2	4.17232	5
354	0	68	1	22.05	5926.72	3.77281	4
355	0	36	1	17.11	195401	5.29093	6
356	0	66	1	21.17	11047.1	4.04325	5
357	0	36	1	25.38	561.658	2.74947	3
358	0	50	0	28.32	70.1424	1.84598	2
359	0	45	0	31.18	9.26988	0.967074	1
360	0	54	0	28.75	51.7413	1.71384	2
361	0	36	0	32.69	3.18446	0.503036	1
362	0	95	1	17.52	146194	5.16493	6
363	0	50	1	25.73	438.444	2.64191	3
364	0	60	1	37.34	0.118589	-0.925955	0
365	0	9	0	26.48	257.888	2.41143	3
366	1	69	1	24.25	1249.49	3.09673	4
367	0	20	1	19.38	39204.2	4.59333	5
368	0	36	1	32.9	2.74474	0.438501	1
369	0	64	0	19.87	27717.3	4.44275	5
370	0	66	1	22.1	5720.7	3.75745	4
371	0	32	0	23.85	1658.27	3.21966	4
372	0	63	0	17.41	158028	5.19873	6
373	0	30	0	21.94	6406.47	3.80662	4
374	0	45	0	23.7	1843.97	3.26575	4
375	0	27	0	21.01	12371.3	4.09242	5
376	1	78	1	30.12	19.6256	1.29282	2
377	0	96	0	19.76	29960.9	4.47655	5
378	0	81	1	22.93	3179.67	3.50238	4
379	0	82	1	18.52	72047.5	4.85762	5
380	1	95	0	22.92	3202.25	3.50545	4
381	1	79	1	25.47	527.004	2.72181	3
382	0	92	0	26.43	267.176	2.4268	3
383	0	70	0	21.14	11284.1	4.05247	5
384	1	93	0	19.74	30387.9	4.4827	5
385	0	91	0	23.93	1567.01	3.19507	4
386	0	80	1	20.44	18517.6	4.26758	5
387	0	99	0	24.75	877.157	2.94308	3
388	0	90	0	36.02	0.301782	-0.520306	0
389	0	31	0	31.63	6.74194	0.828785	1
390	0	53	0	25.76	429.234	2.63269	3
391	0	50	1	39.66	0.022966	-1.63891	0
392	0	16	1	36.09	0.287198	-0.541818	0
393	0	82	1	28.99	43.6599	1.64008	2
394	0	84	1	31.1	9.80977	0.991659	1
395	0	71	0	24.36	1155.92	3.06293	4
396	0	47	1	28.58	58.3553	1.76608	2
397	0	47	0	25.1	684.729	2.83552	3
398	0	29	1	29.32	34.5677	1.53867	2
399	0	48	0	35	0.621084	-0.20685	0
400	0	49	0	32.92	2.70617	0.432355	1
401	0	77	0	29.97	21.8232	1.33892	2
402	0	57	0	33.31	2.05354	0.312504	1
403	1	86	0	18.7	63431.2	4.8023	5
404	0	41	1	34.31	1.01203	0.0051939	1
405	0	30	1	21.82	6974.22	3.8435	4
406	0	70	0	28.64	55.9296	1.74764	2
407	0	11	1	24.87	805.75	2.9062	3
408	0	56	0	22.06	5884.93	3.76974	4
409	0	43	1	19.53	35256.2	4.54724	5
410	0	26	1	20.51	17622.7	4.24607	5
411	0	32	0	37.97	0.0759345	-1.11956	0
412	0	78	0	33.4	1.92684	0.284846	1
413	0	40	1	24.77	864.831	2.93693	3
414	0	26	0	30.51	14.8926	1.17297	2
415	0	71	1	26.78	208.563	2.31924	3
416	0	36	1	33.48	1.8208	0.260261	1
417	0	51	0	22.8	3486.04	3.54233	4
418	0	45	1	39.53	0.0251788	-1.59896	0
419	0	8	0	40	0.01	-2	0
420	0	58	0	25.93	380.585	2.58045	3
421	0	62	0	37.39	0.114467	-0.941321	0
422	0	92	0	27.46	128.904	2.11027	3
423	0	77	0	32.57	3.46668	0.539913	1
424	0	50	1	28.78	50.6545	1.70462	2
425	0	55	0	30.86	11.6255	1.06541	2
426	0	12	1	39.17	0.0324838	-1.48833	0
427	0	39	0	32.08	4.90338	0.690495	1
428	0	87	1	29.76	25.3195	1.40345	2
429	0	78	1	33.1	2.38253	0.377039	1
430	0	47	0	23.36	2345.52	3.37024	4
431	0	50	1	26.74	214.551	2.33153	3
432	0	51	1	28.7	53.6047	1.7292	2
433	0	23	0	26.15	325.719	2.51284	3
434	0	42	1	33.73	1.52558	0.183434	1
435	0	70	1	24.43	1100.06	3.04142	4
436	0	60	0	34.44	0.923089	-0.0347564	0
437	0	65	0	25.68	454.234	2.65728	3
438	0	66	1	28.86	47.8667	1.68003	2
439	0	25	1	28.26	73.1845	1.86442	2
440	0	76	1	22.94	3157.25	3.49931	4
441	0	30	0	19.03	50221.6	4.70089	5
442	0	54	1	19.54	35007.6	4.54416	5
443	0	60	1	26.41	270.984	2.43294	3
444	0	29	1	36.3	0.247541	-0.606353	0
445	0	60	1	30.37	16.4435	1.216	2
446	0	47	1	21.97	6271.9	3.7974	4
447	0	51	0	35.36	0.481414	-0.317482	0
448	0	46	1	24.64	948.16	2.97688	3
449	0	49	1	35.94	0.319359	-0.495721	0
450	0	70	1	26.56	243.695	2.38685	3
451	0	69	0	30.15	19.2134	1.2836	2
452	0	69	1	32.2	4.5042	0.653618	1
453	0	57	1	20.23	21484.2	4.33212	5
454	0	41	0	36.88	0.164213	-0.784593	0
455	0	57	1	15.8	493744	5.6935	6
456	0	53	1	30.3	17.2785	1.23751	2
457	0	26	1	22.04	5968.81	3.77589	4
458	0	47	0	26.09	339.846	2.53128	3
459	0	36	1	30.03	20.9161	1.32048	2
460	0	46	0	23.4	2280.06	3.35795	4
461	0	60	0	25.06	704.387	2.84781	3
462	0	24	0	24.03	1459.96	3.16434	4
463	0	31	1	24.31	1197.55	3.07829	4
464	0	56	0	18.28	85383.4	4.93137	5
465	0	39	0	18.97	52399.8	4.71933	5
466	0	57	1	38.11	0.0687727	-1.16258	0
467	0	73	0	30.38	16.3276	1.21292	2
468	0	64	0	32.08	4.90338	0.690495	1
469	0	44	0	26.24	305.623	2.48519	3
470	0	57	0	39.42	0.027217	-1.56516	0
471	0	28	0	34.02	1.24255	0.0943138	1
472	0	28	0	36.5	0.214875	-0.667815	0
473	0	53	0	23.75	1779.87	3.25039	4
474	0	61	1	21.74	7380.41	3.86808	4
475	0	38	0	23.7	1843.97	3.26575	4
476	0	55	0	23.23	2571.51	3.41019	4
477	0	35	0	37.91	0.0792279	-1.10112	0
478	0	44	1	34.51	0.87848	-0.0562681	0
479	0	38	0	35.81	0.35013	-0.455771	0
480	0	81	0	31.42	7.82204	0.89332	1
481	0	55	1	30.72	12.8362	1.10844	2
482	0	65	0	34.63	0.806965	-0.0931453	0
483	1	83	1	21.05	12026.1	4.08012	5
484	0	42	0	23.72	1818.05	3.25961	4
485	0	45	0	36	0.306084	-0.51416	0
486	0	43	0	28.34	69.1568	1.83983	2
487	0	64	0	36.34	0.240633	-0.618645	0
488	0	61	0	27.53	122.675	2.08876	3
489	0	72	1	31.39	7.98986	0.902539	1
490	1	84	1	26.78	208.563	2.31924	3
491	0	84	0	30.18	18.8098	1.27438	2
492	0	39	0	33.4	1.92684	0.284846	1
493	0	86	0	37.09	0.141538	-0.849128	0
494	0	26	1	25.41	549.861	2.74025	3
495	0	53	1	31.68	6.50758	0.813419	1
496	0	26	0	35.56	0.417885	-0.378944	0
497	0	66	1	20.29	20591.1	4.31368	5
498	0	51	1	22.21	5292.31	3.72364	4
499	0	43	1	30.28	17.5248	1.24365	2
500	0	46	1	26.45	263.421	2.42065	3
501	0	50	1	23.68	1870.25	3.2719	4
502	0	97	0	29.15	38.9864	1.59091	2
503	0	86	0	36.71	0.185204	-0.73235	0
504	1	99	0	29.87	23.4234	1.36965	2
505	0	51	0	36.88	0.164213	-0.784593	0
506	0	63	0	24.11	1379.61	3.13976	4
507	0	97	0	35.86	0.337959	-0.471137	0
508	0	43	1	24.84	823.037	2.91542	3
509	0	31	1	30.47	15.3202	1.18526	2
510	0	50	1	38.2	0.0645295	-1.19024	0
511	0	47	1	30.47	15.3202	1.18526	2
512	1	72	0	25.77	426.208	2.62962	3
513	0	51	0	23.2	2626.69	3.41941	4
514	0	68	0	32.59	3.41796	0.533767	1
515	0	65	0	29.56	29.1687	1.46492	2
516	0	46	0	29.38	33.1308	1.52023	2
517	0	35	0	30.09	20.0467	1.30204	2
518	0	58	0	32.71	3.13971	0.49689	1
519	1	96	1	30.83	11.875	1.07463	2
520	0	40	0	28.25	73.7042	1.86749	2
521	0	32	0	30.61	13.8753	1.14224	2
522	0	56	0	30.67	13.2985	1.1238	2
523	0	46	0	22.26	5108.34	3.70828	4
524	0	11	0	28.74	52.1087	1.71691	2
525	0	19	0	38.54	0.0507309	-1.29473	0
526	0	77	0	20	25281.3	4.4028	5
527	0	62	0	30.89	11.3814	1.05619	2
528	0	71	0	25.29	598.591	2.77713	3
529	0	43	1	39.3	0.029629	-1.52828	0
530	0	45	1	37.91	0.0792279	-1.10112	0
531	0	72	0	23.43	2232.17	3.34873	4
532	0	61	0	26.79	207.093	2.31617	3
533	0	33	1	28.18	77.4469	1.889	2
534	0	37	1	31.82	5.89381	0.770396	1
535	1	68	0	27.82	99.9162	1.99964	2
536	0	62	1	21.55	8442.47	3.92647	4
537	0	57	0	35.02	0.612356	-0.212996	0
538	0	32	1	22.66	3849.07	3.58536	4
539	0	54	0	40	0.01	-2	0
540	0	56	1	16.17	380012	5.5798	6
541	0	21	1	20.11	23388.2	4.369	5
542	0	41	1	23.54	2065.01	3.31492	4
543	0	31	0	26.54	247.168	2.39299	3
544	0	52	0	34.05	1.21645	0.0850945	1
545	0	60	1	28.44	64.4323	1.8091	2
546	0	44	1	19.83	28513	4.45504	5
547	0	62	1	21.28	10219.8	4.00944	5
548	0	24	0	24.52	1032.19	3.01376	4
549	0	24	1	21.85	6827.73	3.83428	4
550	0	22	0	32.28	4.25631	0.629033	1
551	0	54	0	25.87	397.091	2.59889	3
552	0	51	0	21.29	10147.8	4.00637	5
553	0	57	1	35.04	0.603751	-0.219142	0
554	0	35	1	32.3	4.1965	0.622887	1
555	0	93	0	20.22	21636.7	4.33519	5
556	0	61	1	30.16	19.0779	1.28053	2
557	0	43	0	26.16	323.423	2.50977	3
558	0	60	1	25.6	480.689	2.68186	3
559	0	11	0	30.85	11.7081	1.06849	2
560	0	46	0	33.58	1.69641	0.22953	1
561	0	40	1	24.27	1231.93	3.09059	4
562	0	30	0	34.07	1.19936	0.0789483	1
563	0	47	1	31.02	10.3811	1.01624	2
564	0	89	1	36.96	0.155175	-0.809178	0
565	0	86	0	31.47	7.55013	0.877954	1
566	0	42	1	23.97	1523.28	3.18278	4
567	0	58	0	29.39	32.8972	1.51716	2
568	1	56	1	36.49	0.2164	-0.664742	0
569	0	27	0	35.96	0.314871	-0.501868	0
570	0	80	1	21.77	7225.39	3.85886	4
571	0	30	1	37.11	0.139549	-0.855274	0
572	0	89	0	35.61	0.403358	-0.394309	0
573	0	64	0	30.8	12.1298	1.08385	2
574	0	36	0	20.91	13278.5	4.12315	5
575	0	51	1	24.34	1172.4	3.06907	4
576	0	67	0	27.95	91.1351	1.95969	2
577	0	60	0	38.08	0.0702482	-1.15336	0
578	0	37	1	16.73	255684	5.4077	6
579	0	57	0	24.6	975.38	2.98917	3
580	0	37	0	35.76	0.362739	-0.440406	0
581	0	48	0	37.22	0.129099	-0.889078	0
582	0	38	0	24.53	1024.91	3.01069	4
583	0	65	0	38.59	0.0489674	-1.31009	0
584	0	52	0	28.54	60.0306	1.77837	2
585	0	61	0	38.29	0.060548	-1.2179	0
586	0	42	1	39.4	0.0276049	-1.55901	0
587	0	53	0	39.31	0.0294201	-1.53136	0
588	0	22	0	31.33	8.33638	0.920978	1
589	0	59	0	25.13	670.347	2.8263	3
590	0	35	0	36.4	0.23063	-0.637084	0
591	0	65	0	39.33	0.0290067	-1.5375	0
592	0	32	0	26.14	328.032	2.51592	3
593	0	83	1	18.19	90997.8	4.95903	5
594	0	49	0	40	0.01	-2	0
595	0	70	0	21.84	6876.22	3.83735	4
596	0	63	1	25.49	519.599	2.71567	3
597	0	40	1	26.95	184.925	2.267	3
598	0	45	1	21.72	7485.6	3.87423	4
599	0	44	0	31	10.5291	1.02239	2
600	0	75	1	34.48	0.897328	-0.0470488	0
601	0	61	0	32.44	3.8007	0.579864	1
602	0	86	0	31.99	5.2258	0.718153	1
603	0	87	1	39.34	0.0288021	-1.54058	0
604	0	37	1	24.95	761.405	2.88162	3
605	0	28	1	31.53	7.23629	0.859516	1
606	0	74	1	18.07	99062.3	4.99591	5
607	0	83	0	21.24	10513.2	4.02174	5
608	0	69	1	15.9	460014	5.66277	6
609	0	88	0	25.96	372.591	2.57123	3
610	0	47	1	31.6	6.88659	0.838004	1
611	0	66	1	36.86	0.166553	-0.778447	0
612	0	52	0	29.13	39.5421	1.59706	2
613	0	90	1	17.33	167231	5.22332	6
614	0	63	0	33.29	2.08281	0.31865	1
615	0	53	0	32.86	2.82354	0.450793	1
616	0	55	1	34.59	0.830132	-0.0808529	0
617	0	43	0	25.29	598.591	2.77713	3
618	0	64	0	32.97	2.6121	0.416989	1
619	0	32	1	37.22	0.129099	-0.889078	0
620	0	47	1	38.47	0.053307	-1.27322	0
621	0	54	0	36.98	0.152995	-0.815324	0
622	0	49	0	30.34	16.7963	1.22521	2
623	0	63	1	23.57	2021.64	3.3057	4
624	0	54	1	36.17	0.271392	-0.566403	0
625	0	83	0	18.78	59940.2	4.77772	5
626	0	23	1	33.16	2.2835	0.3586	1
627	0	76	1	23.56	2035.99	3.30878	4
628	0	51	1	29.85	23.7573	1.3758	2
629	0	72	0	31.07	10.0202	1.00088	2
630	0	47	0	31.1	9.80977	0.991659	1
631	0	30	0	37.11	0.139549	-0.855274	0
632	1	84	1	14.13	1.60957e+06	6.20671	7
633	0	64	1	34.95	0.643451	-0.191485	0
634	0	46	0	37.65	0.095231	-1.02122	0
635	0	17	0	38.91	0.0390452	-1.40843	0
636	0	47	0	27.54	121.81	2.08568	3
637	0	14	0	29.98	21.6694	1.33585	2
638	0	71	1	35.57	0.414938	-0.382017	0
639	0	41	1	31.4	7.93352	0.899466	1
640	0	14	1	39.61	0.0237931	-1.62355	0
641	0	72	0	27.38	136.412	2.13485	3
642	0	43	1	17.44	154708	5.18951	6
643	0	47	1	29.78	24.9637	1.39731	2
644	0	40	1	32.39	3.93758	0.595229	1
645	0	35	0	26.74	214.551	2.33153	3
646	0	27	1	22.42	4561.52	3.65911	4
647	0	57	1	32.5	3.64271	0.561425	1
648	0	60	0	28.24	74.2276	1.87057	2
649	0	64	0	28.5	61.754	1.79066	2
650	0	43	0	18.81	58681.2	4.7685	5
651	0	33	0	27.17	158.266	2.19939	3
652	0	55	0	33.52	1.76998	0.247969	1
653	0	79	1	39.87	0.0197948	-1.70345	0
654	0	33	1	25.76	429.234	2.63269	3
655	0	85	1	25.6	480.689	2.68186	3
656	0	59	0	33.89	1.36227	0.134264	1
657	0	63	1	25.16	656.267	2.81708	3
658	0	71	0	31.05	10.1631	1.00702	2
659	0	85	1	37.94	0.0775637	-1.11034	0
660	0	31	1	26.69	222.278	2.3469	3
661	0	57	0	20.9	13372.8	4.12622	5
662	0	27	1	19.88	27521.8	4.43968	5
663	0	61	1	27.54	121.81	2.08568	3
664	0	30	0	35.88	0.333209	-0.477283	0
665	0	60	1	33.17	2.2674	0.355527	1
666	0	68	0	28.85	48.2066	1.68311	2
667	0	64	0	20.2	21945.1	4.34134	5
668	0	53	0	29.57	28.963	1.46184	2
669	0	57	0	26.38	276.798	2.44216	3
670	0	49	1	21.87	6731.79	3.82813	4
671	0	61	0	31.76	6.14942	0.788834	1
672	0	43	0	38.57	0.0496653	-1.30395	0
673	0	59	1	36.95	0.156277	-0.806105	0
674	0	41	1	20.31	20301.8	4.30753	5
675	0	40	1	29.45	31.5297	1.49872	2
676	0	52	0	15.34	683698	5.83486	6
677	0	34	0	19.41	38380.7	4.58411	5
678	0	42	1	39.38	0.0279983	-1.55287	0
679	0	43	0	35.11	0.574574	-0.240654	0
680	0	43	1	33.06	2.45093	0.389331	1
681	1	72	1	28.33	69.6478	1.84291	2
682	0	68	1	28.47	63.0789	1.79988	2
683	0	42	0	26.75	213.038	2.32846	3
684	0	45	0	26.78	208.563	2.31924	3
685	0	45	1	40	0.01	-2	0
686	0	1	1	25.58	487.54	2.68801	3
687	0	85	1	32.67	3.22985	0.509182	1
688	0	36	0	25.76	429.234	2.63269	3
689	0	49	1	33.32	2.03906	0.309431	1
690	1	71	1	22.66	3849.07	3.58536	4
691	0	63	0	37.87	0.0815024	-1.08883	0
692	0	67	1	36.96	0.155175	-0.809178	0
693	0	73	0	34.19	1.10172	0.0420711	1
694	0	86	0	29	43.3521	1.63701	2
695	0	63	1	36.61	0.198784	-0.701619	0
696	0	73	1	30.59	14.073	1.14839	2
697	0	54	0	34.48	0.897328	-0.0470488	0
698	0	46	0	26.87	195.695	2.29158	3
699	0	51	1	32.58	3.44223	0.53684	1
700	0	27	0	38.81	0.0419082	-1.3777	0
701	0	56	0	33.89	1.36227	0.134264	1
702	0	25	1	39.27	0.0302647	-1.51906	0
703	0	37	1	29.49	30.6498	1.48643	2
704	0	61	0	36.72	0.183898	-0.735423	0
705	0	30	0	37.93	0.0781145	-1.10727	0
706	0	39	0	36.52	0.211855	-0.673961	0
707	0	57	0	20.49	17873.8	4.25222	5
708	0	53	1	27.54	121.81	2.08568	3
709	0	28	1	34.98	0.629936	-0.200704	0
710	0	87	0	33.8	1.45185	0.161922	1
711	0	82	0	35.36	0.481414	-0.317482	0
712	0	37	0	36.29	0.249299	-0.60328	0
713	0	85	0	28.98	43.97	1.64316	2
714	0	94	0	28.58	58.3553	1.76608	2
715	0	86	0	25.95	375.237	2.57431	3
716	0	60	1	18.34	81834.2	4.91293	5
717	0	62	1	31.4	7.93352	0.899466	1
718	0	35	1	34.82	0.705449	-0.151534	0
719	0	17	0	35.23	0.527799	-0.277531	0
720	0	30	0	39.53	0.0251788	-1.59896	0
721	0	48	1	36.26	0.254647	-0.594061	0
722	0	52	0	34.06	1.20787	0.0820214	1
723	0	23	0	34.07	1.19936	0.0789483	1
724	0	25	1	28.16	78.5508	1.89515	2
725	0	34	1	37.27	0.124611	-0.904444	0
726	0	48	1	38.55	0.0503732	-1.2978	0
727	0	59	0	37.98	0.0753991	-1.12263	0
728	0	90	1	33.19	2.23553	0.349381	1
729	0	35	1	37.37	0.116098	-0.935175	0
730	0	32	0	38.51	0.0518193	-1.28551	0
731	0	63	0	39.49	0.0259017	-1.58667	0
732	0	29	0	18.52	72047.5	4.85762	5
733	0	50	0	39.42	0.027217	-1.56516	0
734	0	63	0	18.74	61661	4.79001	5
735	0	70	0	28.75	51.7413	1.71384	2
736	0	37	1	35.72	0.373153	-0.428113	0
737	0	43	1	27.51	124.423	2.0949	3
738	0	74	1	25.06	704.387	2.84781	3
739	0	34	1	36.08	0.289238	-0.538745	0
740	0	72	1	30.16	19.0779	1.28053	2
741	1	84	0	24.08	1409.21	3.14898	4
742	0	90	0	23.35	2362.17	3.37331	4
743	0	86	0	25.24	620.148	2.7925	3
744	0	52	0	19.83	28513	4.45504	5
745	1	96	0	33.68	1.58052	0.198799	1
746	0	84	1	19.79	29331.6	4.46734	5
747	0	45	0	39.67	0.0228041	-1.64199	0
748	0	56	0	28.31	70.6405	1.84905	2
749	0	60	0	17.08	199593	5.30015	6
750	0	53	0	26.21	312.18	2.4944	3
751	0	46	0	38.39	0.0564117	-1.24863	0
752	0	39	1	34.28	1.03374	0.0144132	1
753	0	74	0	30.01	21.2142	1.32663	2
754	0	67	0	28.16	78.5508	1.89515	2
755	0	35	0	39.5	0.0257191	-1.58975	0
756	0	55	0	23.39	2296.25	3.36102	4
757	0	22	0	35.66	0.389337	-0.409675	0
758	0	55	1	35.58	0.412012	-0.38509	0
759	0	27	0	34.69	0.773421	-0.111584	0
760	0	75	0	35.04	0.603751	-0.219142	0
761	0	43	0	38.02	0.0732949	-1.13493	0
762	0	93	0	37.03	0.147676	-0.830689	0
763	0	31	1	34.27	1.04109	0.0174863	1
764	0	75	0	34.14	1.1414	0.0574366	1
765	0	47	1	37.73	0.0899899	-1.04581	0
766	0	44	1	37.26	0.125496	-0.901371	0
767	0	40	0	15.46	628040	5.79799	6
768	0	86	0	23.73	1805.23	3.25653	4
769	0	41	0	18.09	97670.2	4.98976	5
770	0	90	0	19.36	39762.9	4.59948	5
771	0	56	1	35.5	0.436009	-0.360505	0
772	0	74	1	33.78	1.47254	0.168068	1
773	0	59	0	30.22	18.2849	1.26209	2
774	0	21	1	35.96	0.314871	-0.501868	0
775	0	22	1	33.24	2.15782	0.334016	1
776	0	44	1	35.23	0.527799	-0.277531	0
777	0	46	0	37.68	0.0932308	-1.03044	0
778	0	47	1	37.19	0.131869	-0.879859	0
779	0	57	1	34.41	0.942894	-0.0255371	0
780	0	53	0	34.61	0.818466	-0.0869991	0
781	0	20	0	33.93	1.32426	0.121972	1
782	0	44	0	37.21	0.130015	-0.886005	0
783	0	35	1	16.48	305163	5.48453	6
784	0	8	1	20.73	15082.2	4.17846	5
785	0	3	1	21.95	6361.29	3.80355	4
786	0	38	0	39.43	0.0270251	-1.56823	0
787	0	1	1	28.71	53.2267	1.72613	2
788	1	87	0	22.78	3535.72	3.54848	4
789	0	45	0	21.95	6361.29	3.80355	4
790	0	57	1	37.99	0.0748675	-1.12571	0
791	0	59	0	34.61	0.818466	-0.0869991	0
792	0	11	1	27.12	163.966	2.21475	3
793	0	24	0	35.36	0.481414	-0.317482	0
794	0	76	0	40	0.01	-2	0
795	0	41	1	33.57	1.70845	0.232603	1
796	0	56	1	36.14	0.277215	-0.557183	0
797	0	53	1	33.66	1.60304	0.204945	1
798	0	34	1	37.85	0.082664	-1.08268	0
799	0	19	0	29.99	21.5166	1.33277	2
800	0	49	1	17.85	115749	5.06352	6
801	0	26	0	24.84	823.037	2.91542	3
802	0	47	1	37.89	0.0803571	-1.09498	0
803	0	18	1	24.4	1123.66	3.05064	4
804	0	78	1	23.1	2819.29	3.45014	4
805	0	71	1	24.49	1054.33	3.02298	4
806	0	67	1	34.86	0.685762	-0.163827	0
807	1	77	1	24.2	1294.49	3.1121	4
808	0	26	0	33.1	2.38253	0.377039	1
809	0	34	0	37.3	0.121994	-0.913663	0
810	0	52	0	18.28	85383.4	4.93137	5
811	0	67	1	34.06	1.20787	0.0820214	1
812	0	26	0	36.43	0.225786	-0.646303	0
813	0	90	0	32.24	4.3785	0.641326	1
814	0	51	0	39.23	0.0311336	-1.50677	0
815	0	91	1	37.86	0.0820811	-1.08576	0
816	0	71	1	21.72	7485.6	3.87423	4
817	0	23	0	23.04	2941.56	3.46858	4
818	0	57	0	37.84	0.083251	-1.07961	0
819	0	52	1	36.63	0.19599	-0.707765	0
820	0	89	0	19.04	49867.5	4.69782	5
821	0	90	0	14.27	1.45776e+06	6.16369	7
822	0	48	0	38.25	0.0622863	-1.20561	0
823	0	48	1	34.19	1.10172	0.0420711	1
824	0	74	1	32.34	4.07938	0.610595	1
825	0	15	1	21.64	7921.58	3.89881	4
826	0	31	0	29.99	21.5166	1.33277	2
827	0	27	0	33.97	1.2873	0.109679	1
828	0	39	1	22.64	3903.93	3.5915	4
829	0	63	1	29.3	35.0604	1.54482	2
830	0	35	1	34.63	0.806965	-0.0931453	0
831	0	50	1	34.57	0.841964	-0.0747067	0
832	0	46	0	38.13	0.0678062	-1.16873	0
833	0	59	0	27.08	168.673	2.22705	3
834	0	51	0	37.66	0.0945596	-1.02429	0
835	0	47	0	36.62	0.197382	-0.704692	0
836	0	32	0	28.1	81.9576	1.91359	2
837	0	43	1	32.4	3.90981	0.592156	1
838	0	93	1	20.57	16890.1	4.22763	5
839	0	58	1	37.2	0.130939	-0.882932	0
840	1	96	1	15.89	463281	5.66584	6
841	0	45	1	37.62	0.0972742	-1.012	0
842	0	39	0	38.68	0.0459462	-1.33775	0
843	0	64	1	38.93	0.0384965	-1.41458	0
844	0	93	0	20.01	25103.1	4.39973	5
845	0	69	0	36.65	0.193236	-0.713912	0
846	0	40	1	36.6	0.200195	-0.698546	0
847	0	63	0	28.54	60.0306	1.77837	2
848	0	34	1	20.12	23223.2	4.36592	5
849	0	41	0	36.52	0.211855	-0.673961	0
850	0	32	0	35.65	0.392101	-0.406602	0
851	0	46	0	36.74	0.181314	-0.741569	0
852	0	31	1	31.31	8.4552	0.927124	1
853	0	53	0	33.82	1.43145	0.155776	1
854	0	52	1	36.11	0.283163	-0.547964	0
855	0	63	1	35.88	0.333209	-0.477283	0
856	0	24	0	37.75	0.0887253	-1.05195	0
857	0	59	1	33.53	1.7575	0.244896	1
858	0	43	1	31.33	8.33638	0.920978	1
859	0	51	1	35.11	0.574574	-0.240654	0
860	0	44	0	35.69	0.381159	-0.418894	0
861	0	73	1	40	0.01	-2	0
862	0	66	0	38.9	0.0393225	-1.40536	0
863	0	41	1	28.18	77.4469	1.889	2
864	0	36	0	33.2	2.21977	0.346308	1
865	0	85	0	29.74	25.6803	1.4096	2
866	0	21	0	35.91	0.32621	-0.486502	0
867	0	40	1	20.9	13372.8	4.12622	5
868	0	95	0	19.96	26007.1	4.41509	5
869	0	57	1	39.33	0.0290067	-1.5375	0
870	0	56	0	38.79	0.0425055	-1.37155	0
871	0	18	1	39.85	0.0200769	-1.6973	0
872	0	60	0	32.23	4.40959	0.644399	1
873	0	50	0	36.96	0.155175	-0.809178	0
874	0	44	0	25.27	607.122	2.78328	3
875	0	28	1	23.62	1951.36	3.29034	4
876	0	66	0	36.33	0.242341	-0.615572	0
877	0	57	1	32.35	4.05062	0.607521	1
878	1	86	0	23.08	2859.47	3.45629	4
879	1	65	0	27.98	89.2208	1.95047	2
880	0	47	0	15.59	572845	5.75804	6
881	0	61	1	23.47	2169.87	3.33643	4
882	0	51	0	33	2.55723	0.40777	1
883	0	45	1	30.82	11.9593	1.07771	2
884	0	42	1	34.68	0.778913	-0.108511	0
885	0	44	0	34.69	0.773421	-0.111584	0
886	0	58	1	40	0.01	-2	0
887	0	66	1	24.14	1350.63	3.13054	4
888	0	22	0	23.96	1534.1	3.18585	4
889	0	16	0	18.04	101188	5.00513	6
890	0	74	1	24.9	788.826	2.89698	3
891	0	49	1	28.66	55.1436	1.7415	2
892	0	62	1	34.37	0.969963	-0.0132447	0
893	0	64	1	38.65	0.0469319	-1.32853	0
894	0	56	1	38.19	0.0649877	-1.18717	0
895	0	42	0	34.52	0.872286	-0.0593412	0
896	0	63	0	38.08	0.0702482	-1.15336	0
897	0	59	0	37.72	0.0906289	-1.04273	0
898	0	31	1	37.9	0.0797905	-1.09805	0
899	1	82	0	32.84	2.86378	0.45694	1
900	0	85	0	26.3	292.919	2.46675	3
901	0	87	0	14.23	1.49961e+06	6.17598	7
902	0	94	0	19.39	38927.7	4.59026	5
903	0	81	0	19.5	36012.6	4.55645	5
904	1	87	0	21.54	8502.42	3.92954	4
905	0	50	1	38.14	0.0673281	-1.1718	0
906	0	46	1	28.74	52.1087	1.71691	2
907	0	67	0	33.99	1.26921	0.103533	1
908	0	54	1	34.13	1.1495	0.0605097	1
909	0	61	0	34.33	0.99781	-0.0009523	0
910	0	68	1	36.64	0.194608	-0.710838	0
911	0	47	1	33.85	1.40138	0.146556	1
912	1	92	1	36.59	0.201617	-0.695473	0
913	1	82	0	29.32	34.5677	1.53867	2
914	1	89	0	26.47	259.719	2.4145	3
915	0	79	1	22.37	4725.8	3.67448	4
916	0	56	0	39.24	0.030914	-1.50984	0
917	0	81	1	35.7	0.378471	-0.421967	0
918	0	68	0	32.9	2.74474	0.438501	1
919	0	45	1	35.15	0.558539	-0.252947	0
920	0	63	0	31.15	9.46877	0.976293	1
921	0	42	0	36.27	0.252852	-0.597134	0
922	0	42	1	35.91	0.32621	-0.486502	0
923	0	42	1	35.28	0.509452	-0.292897	0
924	0	53	0	37.14	0.136618	-0.864493	0
925	0	60	1	38.56	0.050018	-1.30087	0
926	0	75	0	30.66	13.3929	1.12688	2
927	0	73	1	38.44	0.0544507	-1.264	0
928	0	47	1	31.99	5.2258	0.718153	1
929	0	40	0	34.34	0.990774	-0.0040254	0
930	0	46	1	38.63	0.0476008	-1.32239	0
931	0	73	1	36.79	0.175011	-0.756935	0
932	0	60	0	38.56	0.050018	-1.30087	0
933	0	68	1	38.95	0.0379556	-1.42072	0
934	0	31	1	38.82	0.0416127	-1.38077	0
935	0	48	1	39.13	0.0334164	-1.47604	0
936	0	88	1	32.01	5.15237	0.712007	1
937	0	71	1	36.32	0.244062	-0.612499	0
938	0	7	1	39.66	0.022966	-1.63891	0
939	0	60	1	39.01	0.0363778	-1.43916	0
940	0	66	1	39.15	0.0329468	-1.48219	0
941	0	45	1	38.02	0.0732949	-1.13493	0
942	0	56	0	38.79	0.0425055	-1.37155	0
943	0	31	0	37.37	0.116098	-0.935175	0
944	0	50	0	23.08	2859.47	3.45629	4
945	0	47	1	39.01	0.0363778	-1.43916	0
946	0	69	0	34.68	0.778913	-0.108511	0
947	0	67	1	34.7	0.767968	-0.114657	0
948	0	55	0	35.26	0.516713	-0.286751	0
949	0	51	0	39.45	0.0266453	-1.57438	0
950	0	57	0	36	0.306084	-0.51416	0
951	0	53	0	31.31	8.4552	0.927124	1
952	0	51	1	29.71	26.2313	1.41882	2
953	0	26	0	37.27	0.124611	-0.904444	0
954	0	32	1	37.41	0.112858	-0.947467	0
955	0	94	0	32.51	3.61703	0.558352	1
956	1	66	0	18.29	84781.3	4.9283	5
957	0	59	1	33.75	1.50414	0.177287	1
958	0	58	1	17.93	109378	5.03893	6
959	0	23	1	39.26	0.0304796	-1.51599	0
960	0	61	0	37.8	0.0856411	-1.06732	0
961	0	68	1	36.64	0.194608	-0.710838	0
962	0	26	1	36.98	0.152995	-0.815324	0
963	0	77	0	23.59	1993.23	3.29956	4
964	1	83	1	20.22	21636.7	4.33519	5
965	0	52	0	34.6	0.824279	-0.083926	0
966	0	59	0	39.21	0.0315773	-1.50063	0
967	0	43	0	39.34	0.0288021	-1.54058	0
968	0	55	1	37.92	0.0786692	-1.1042	0
969	0	55	1	30.3	17.2785	1.23751	2
970	0	43	0	33.85	1.40138	0.146556	1
971	0	46	0	25.92	383.288	2.58352	3
972	0	62	1	35.84	0.342775	-0.46499	0
973	0	47	0	39.58	0.0243036	-1.61433	0
974	0	35	1	39.57	0.0244762	-1.61126	0
975	0	67	1	33.56	1.72059	0.235676	1
976	0	67	0	35.24	0.524078	-0.280604	0
977	0	69	0	34.2	1.09395	0.038998	1
978	0	47	1	37.13	0.137588	-0.86142	0
979	0	25	0	33.46	1.84675	0.266407	1
980	0	30	1	36.76	0.178766	-0.747716	0
981	0	61	0	36	0.306084	-0.51416	0
982	0	47	0	38.96	0.0376879	-1.4238	0
983	0	46	0	40	0.01	-2	0
984	0	32	0	27.74	105.735	2.02422	3
985	0	32	0	24.32	1189.11	3.07522	4
986	0	5	0	17.87	114122	5.05737	6
987	0	84	0	21.6	8148.99	3.9111	4
988	0	58	0	24.44	1092.3	3.03834	4
989	0	60	1	35.89	0.33086	-0.480356	0
990	0	86	1	16.75	252091	5.40156	6
991	1	91	0	21.44	9125.86	3.96027	4
992	1	93	0	38.92	0.0387699	-1.41151	0
993	0	30	1	22.72	3689.07	3.56692	4
994	0	65	0	33.3	2.06813	0.315577	1
995	0	76	0	29.28	35.5601	1.55096	2
996	0	86	0	23.48	2154.57	3.33336	4
997	0	87	0	25.5	515.935	2.71259	3
998	0	49	0	35.47	0.445363	-0.351286	0
999	0	75	0	35.87	0.335576	-0.47421	0
1000	0	51	1	39.28	0.0300513	-1.52214	0
1001	0	25	1	39.1	0.0341334	-1.46682	0
1002	0	31	1	37.42	0.112062	-0.95054	0
1003	0	63	0	39.07	0.0348657	-1.4576	0
1004	0	47	1	39.61	0.0237931	-1.62355	0
1005	0	42	1	38.75	0.0437258	-1.35926	0
1006	0	33	0	34.53	0.866135	-0.0624143	0
1007	0	30	0	39.72	0.0220114	-1.65735	0
1008	0	52	1	34.69	0.773421	-0.111584	0
1009	0	57	0	37.47	0.108167	-0.965906	0
1010	0	41	0	29.78	24.9637	1.39731	2
1011	0	48	0	39.13	0.0334164	-1.47604	0
1012	0	35	1	36.8	0.173777	-0.760008	0
1013	0	78	0	29.77	25.1409	1.40038	2
1014	1	97	0	35.29	0.50586	-0.29597	0
1015	1	68	1	20.43	18649	4.27066	5
1016	1	74	0	28.4	66.2821	1.8214	2
1017	1	86	0	26.32	288.802	2.4606	3
1018	1	60	1	19.85	28112.3	4.4489	5
1019	1	80	0	15.06	833511	5.92091	6
1020	1	89	0	34.08	1.1909	0.0758752	1
1021	0	78	0	31.48	7.49689	0.874881	1
1022	1	89	0	24.06	1429.29	3.15512	4
1023	1	90	0	19.97	25823.7	4.41202	5
1024	1	89	0	20.38	19320.7	4.28602	5
1025	0	94	0	21.05	12026.1	4.08012	5
1026	0	81	0	22.05	5926.72	3.77281	4
1027	0	91	0	29.97	21.8232	1.33892	2
1028	1	86	1	12.54	4.9583e+06	6.69533	7
1029	0	43	1	32.36	4.02206	0.604448	1
1030	0	78	0	36.27	0.252852	-0.597134	0
1031	0	70	0	38.55	0.0503732	-1.2978	0
1032	0	39	0	35.52	0.429882	-0.366651	0
1033	0	40	1	37.61	0.097965	-1.00893	0
1034	1	82	0	31.94	5.414	0.733519	1
1035	0	35	1	38.72	0.0446639	-1.35004	0
1036	1	88	0	36.65	0.193236	-0.713912	0
1037	0	23	0	36.93	0.158505	-0.799958	0
1038	0	54	0	36.38	0.233917	-0.630938	0
1039	0	43	0	31.07	10.0202	1.00088	2
1040	0	41	0	39.15	0.0329468	-1.48219	0
1041	0	80	0	35.06	0.595266	-0.225289	0
1042	0	52	0	28.9	46.5309	1.66774	2
1043	0	57	1	34.49	0.891001	-0.0501219	0
1044	0	56	0	36.25	0.256456	-0.590988	0
1045	0	70	0	34.05	1.21645	0.0850945	1
1046	0	45	1	35.01	0.616704	-0.209923	0
1047	0	12	1	35.25	0.520382	-0.283678	0
1048	0	14	0	35.53	0.42685	-0.369724	0
1049	0	40	1	36.45	0.222613	-0.65245	0
1050	0	56	0	22.52	4249.9	3.62838	4
1051	0	26	0	28.68	54.3687	1.73535	2
1052	0	60	0	37.47	0.108167	-0.965906	0
1053	0	54	1	39.9	0.019379	-1.71267	0
1054	0	45	1	35.88	0.333209	-0.477283	0
1055	0	85	0	36.96	0.155175	-0.809178	0
1056	0	39	1	39.13	0.0334164	-1.47604	0
1057	0	45	0	32.54	3.54105	0.549133	1
1058	0	48	0	37.81	0.0850372	-1.07039	0
1059	0	61	1	37.35	0.117753	-0.929029	0
1060	0	43	0	39.89	0.0195166	-1.7096	0
1061	0	54	0	39.03	0.0358666	-1.44531	0
1062	0	69	0	35.76	0.362739	-0.440406	0
1063	0	30	1	39.3	0.029629	-1.52828	0
1064	0	36	1	37.05	0.145601	-0.836836	0
1065	0	27	0	18.1	96981.5	4.98669	5
1066	0	27	0	32.5	3.64271	0.561425	1
1067	0	46	0	36.35	0.238936	-0.621719	0
1068	0	41	0	33.25	2.14261	0.330942	1
1069	0	48	0	25.73	438.444	2.64191	3
1070	0	88	1	39.05	0.0353626	-1.45146	0
1071	0	47	1	28.56	59.187	1.77223	2
1072	0	86	0	37.84	0.083251	-1.07961	0
1073	0	79	1	39.74	0.021702	-1.6635	0
1074	0	58	0	39.06	0.0351133	-1.45453	0
1075	0	57	1	35.16	0.554601	-0.25602	0
1076	0	26	1	36.41	0.229004	-0.640157	0
1077	1	61	1	23.04	2941.56	3.46858	4
1078	0	37	1	36.16	0.273319	-0.56333	0
1079	0	53	0	40	0.01	-2	0
1080	0	53	0	37.93	0.0781145	-1.10727	0
1081	0	36	0	38	0.0743396	-1.12878	0
1082	0	66	1	29.91	22.7697	1.35736	2
1083	0	81	0	32.51	3.61703	0.558352	1
1084	0	64	1	28.61	57.1296	1.75686	2
1085	0	77	1	38.6	0.0486221	-1.31317	0
1086	0	36	0	40	0.01	-2	0
1087	0	36	0	37.25	0.126387	-0.898298	0
1088	0	71	1	33.55	1.7328	0.238749	1
1089	0	52	1	38.29	0.060548	-1.2179	0
1090	0	60	1	32.58	3.44223	0.53684	1
1091	0	69	0	38.7	0.0453005	-1.3439	0
1092	0	44	1	37.74	0.0893554	-1.04888	0
1093	0	31	1	18.8	59097.9	4.77157	5
1094	0	26	0	39.21	0.0315773	-1.50063	0
1095	0	62	1	38.74	0.0440363	-1.35619	0
1096	0	48	0	35.03	0.608038	-0.216069	0
1097	0	57	0	40	0.01	-2	0
1098	0	42	0	38.71	0.0449811	-1.34697	0
1099	0	29	1	39.33	0.0290067	-1.5375	0
1100	0	45	0	33.82	1.43145	0.155776	1
1101	0	49	0	36.46	0.221043	-0.655523	0
1102	0	72	0	36.15	0.27526	-0.560257	0
1103	0	47	1	39.69	0.0224836	-1.64813	0
1104	0	22	1	35.38	0.474649	-0.323628	0
1105	0	49	1	33.55	1.7328	0.238749	1
1106	0	71	0	38.94	0.0382251	-1.41765	0
1107	0	30	0	38.94	0.0382251	-1.41765	0
1108	0	52	0	37.68	0.0932308	-1.03044	0
1109	0	40	1	32.47	3.72087	0.570644	1
1110	0	64	1	38.02	0.0732949	-1.13493	0
1111	0	44	1	25.93	380.585	2.58045	3
1112	0	23	0	38.38	0.0568123	-1.24556	0
1113	0	53	0	39.1	0.0341334	-1.46682	0
1114	0	38	0	37.37	0.116098	-0.935175	0
1115	0	43	0	34.34	0.990774	-0.0040254	0
1116	0	24	1	36.01	0.303925	-0.517233	0
1117	0	26	0	37.32	0.120279	-0.919809	0
1118	0	24	0	31.93	5.45245	0.736592	1
1119	0	32	1	37.44	0.110488	-0.956686	0
1120	0	61	0	38.42	0.0552268	-1.25785	0
1121	0	80	0	37.72	0.0906289	-1.04273	0
1122	0	51	1	36.24	0.258277	-0.587914	0
1123	0	80	0	37.03	0.147676	-0.830689	0
1124	0	81	1	33.17	2.2674	0.355527	1
1125	0	68	1	38.18	0.0654492	-1.1841	0
1126	0	55	1	37.91	0.0792279	-1.10112	0
1127	0	75	0	20.56	17010.1	4.23071	5
1128	0	74	1	30.62	13.7774	1.13917	2
1129	0	39	1	31.81	5.93566	0.773469	1
1130	0	42	1	37.32	0.120279	-0.919809	0
1131	0	23	0	40	0.01	-2	0
1132	0	63	1	38.13	0.0678062	-1.16873	0
1133	0	41	1	31.02	10.3811	1.01624	2
1134	0	67	0	37.28	0.123732	-0.907517	0
1135	0	38	1	37.89	0.0803571	-1.09498	0
1136	0	46	0	37.88	0.0809277	-1.0919	0
1137	0	26	0	40	0.01	-2	0
1138	0	35	0	34.78	0.725702	-0.139242	0
1139	0	34	0	36.07	0.291292	-0.535672	0
1140	0	67	1	33.17	2.2674	0.355527	1
1141	0	58	1	40	0.01	-2	0
1142	0	46	0	32.7	3.16201	0.499963	1
1143	0	50	0	38.53	0.0510912	-1.29165	0
1144	0	48	1	36.51	0.213359	-0.670888	0
1145	0	21	0	32.4	3.90981	0.592156	1
1146	0	33	0	24.36	1155.92	3.06293	4
1147	0	22	0	38.99	0.0368963	-1.43302	0
1148	0	56	0	40	0.01	-2	0
1149	0	49	1	24.29	1214.62	3.08444	4
1150	0	27	0	38.52	0.051454	-1.28858	0
1151	0	55	1	40	0.01	-2	0
1152	0	47	1	32.45	3.7739	0.57679	1
1153	0	70	0	36.5	0.214875	-0.667815	0
1154	0	24	1	36.53	0.210361	-0.677034	0
1155	0	42	0	40	0.01	-2	0
1156	0	61	0	28.98	43.97	1.64316	2
1157	0	64	1	37.42	0.112062	-0.95054	0
1158	0	45	1	37.46	0.108935	-0.962833	0
1159	0	78	1	28.41	65.8147	1.81832	2
1160	0	74	0	21.34	9795	3.991	4
1161	0	61	0	36.49	0.2164	-0.664742	0
1162	0	77	1	37.6	0.0986607	-1.00586	0
1163	0	57	0	35.04	0.603751	-0.219142	0
1164	0	31	1	38.49	0.0525579	-1.27936	0
1165	0	58	0	38.82	0.0416127	-1.38077	0
1166	0	36	0	38.17	0.0659139	-1.18102	0
1167	0	60	1	36.36	0.237251	-0.624792	0
1168	0	43	1	36.15	0.27526	-0.560257	0
1169	0	60	0	38.17	0.0659139	-1.18102	0
1170	0	55	1	34.41	0.942894	-0.0255371	0
1171	0	43	0	37.11	0.139549	-0.855274	0
1172	0	34	0	34.79	0.720585	-0.142315	0
1173	0	41	0	36.59	0.201617	-0.695473	0
1174	0	40	0	34.74	0.746536	-0.126949	0
1175	0	73	0	33.03	2.50352	0.398551	1
1176	1	88	0	31.12	9.67192	0.985513	1
1177	0	46	0	28.21	75.8202	1.87978	2
1178	0	24	0	33.4	1.92684	0.284846	1
1179	0	24	1	38.47	0.053307	-1.27322	0
1180	0	49	0	21.46	8997.61	3.95413	4
1181	0	27	0	28.92	45.877	1.66159	2
1182	1	77	1	39.33	0.0290067	-1.5375	0
1183	0	94	0	31.63	6.74194	0.828785	1
1184	0	97	0	38.05	0.0717554	-1.14415	0
1185	1	91	0	36.2	0.265692	-0.575622	0
1186	1	93	0	40	0.01	-2	0
1187	0	86	0	25.97	369.964	2.56816	3
1188	0	96	0	38.02	0.0732949	-1.13493	0
1189	0	28	0	25.54	501.537	2.7003	3
1190	0	24	0	39.2	0.0318015	-1.49755	0
1191	0	46	0	31.94	5.414	0.733519	1
1192	0	68	1	18.22	89086.5	4.94981	5
1193	0	94	0	38.65	0.0469319	-1.32853	0
1194	0	85	1	31.29	8.57571	0.93327	1
1195	0	15	1	35.99	0.308257	-0.511087	0
1196	0	22	0	19.48	36525.9	4.5626	5
1197	0	19	0	21.65	7865.72	3.89574	4
1198	1	102	0	29.76	25.3195	1.40345	2
1199	0	63	1	37.98	0.0753991	-1.12263	0
1200	0	43	1	38.23	0.063174	-1.19946	0
1201	0	63	1	39.83	0.020363	-1.69116	0
1202	0	1	1	23.4	2280.06	3.35795	4
1203	0	28	0	38.57	0.0496653	-1.30395	0
1204	0	68	1	39.35	0.028599	-1.54365	0
1205	0	26	0	40	0.01	-2	0
1206	0	83	0	38.34	0.0584433	-1.23327	0
1207	0	54	0	39.17	0.0324838	-1.48833	0
1208	0	66	0	39.07	0.0348657	-1.4576	0
1209	0	67	1	38.3	0.0601211	-1.22097	0
1210	0	84	0	36.41	0.229004	-0.640157	0
1211	0	92	0	34.6	0.824279	-0.083926	0
1212	0	69	1	38.03	0.0727781	-1.138	0
1213	0	50	0	35.43	0.458149	-0.338993	0
1214	0	31	0	32.24	4.3785	0.641326	1
1215	0	52	1	36.28	0.251069	-0.600207	0
1216	0	64	1	20.66	15848	4.19998	5
1217	0	67	1	35.79	0.35512	-0.449625	0
1218	0	47	0	31.39	7.98986	0.902539	1
1219	0	60	0	39.15	0.0329468	-1.48219	0
1220	0	23	1	32.37	3.9937	0.601375	1
1221	0	58	0	38.13	0.0678062	-1.16873	0
1222	0	3	1	39.49	0.0259017	-1.58667	0
1223	0	8	1	38.12	0.0682877	-1.16566	0
1224	0	45	0	36.86	0.166553	-0.778447	0
1225	0	98	0	37.51	0.105148	-0.978198	0
1226	0	45	0	36.83	0.170127	-0.769227	0
1227	0	57	0	36.98	0.152995	-0.815324	0
1228	0	82	1	32.64	3.29915	0.518402	1
1229	0	21	0	31.86	5.72932	0.758103	1
1230	0	81	0	32.45	3.7739	0.57679	1
1231	0	46	1	39.49	0.0259017	-1.58667	0
1232	0	37	1	37.79	0.0862492	-1.06424	0
1233	0	89	1	31.18	9.26988	0.967074	1
1234	0	91	0	40	0.01	-2	0
1235	0	88	0	20.82	14151.6	4.15081	5
1236	0	30	0	39.49	0.0259017	-1.58667	0
1237	0	93	0	36.67	0.190521	-0.720058	0
1238	1	87	0	34.68	0.778913	-0.108511	0
1239	0	87	0	25.95	375.237	2.57431	3
1240	1	66	0	38.37	0.0572157	-1.24248	0
1241	0	70	0	25.2	637.952	2.80479	3
1242	1	94	0	27.03	174.747	2.24241	3
1243	0	88	0	28.61	57.1296	1.75686	2
1244	0	14	0	34.91	0.661924	-0.179192	0
1245	0	47	0	36.29	0.249299	-0.60328	0
1246	0	42	0	37.89	0.0803571	-1.09498	0
1247	0	53	1	39.14	0.0331808	-1.47911	0
1248	0	67	0	36.99	0.151916	-0.818397	0
1249	0	63	1	38.23	0.063174	-1.19946	0
1250	0	48	0	39.2	0.0318015	-1.49755	0
1251	0	32	0	31.5	7.39154	0.868735	1
1252	0	30	0	36.21	0.263818	-0.578695	0
1253	0	32	0	36.46	0.221043	-0.655523	0
1254	0	40	0	34.88	0.676125	-0.169973	0
1255	0	32	0	36.45	0.222613	-0.65245	0
1256	0	15	1	39.09	0.0343757	-1.46375	0
1257	0	60	1	38.93	0.0384965	-1.41458	0
1258	0	40	0	31.14	9.53601	0.979367	1
1259	0	40	0	27.81	100.626	2.00271	3
1260	0	77	0	40	0.01	-2	0
1261	0	64	0	30.71	12.9274	1.11151	2
1262	0	31	0	35.89	0.33086	-0.480356	0
1263	0	48	0	37.58	0.100067	-0.99971	0
1264	0	46	0	34.3	1.01922	0.008267	1
1265	0	64	0	37.61	0.097965	-1.00893	0
1266	0	62	0	38.98	0.0371583	-1.42994	0
1267	0	54	0	35.1	0.578654	-0.237581	0
1268	0	63	0	40	0.01	-2	0
1269	0	55	1	34.9	0.666624	-0.176119	0
1270	0	55	1	36.14	0.277215	-0.557183	0
1271	0	40	0	38.83	0.0413193	-1.38385	0
1272	0	23	0	35.45	0.451711	-0.34514	0
1273	0	35	0	37.76	0.0880997	-1.05503	0
1274	0	60	1	37.78	0.0868617	-1.06117	0
1275	0	63	1	35.17	0.55069	-0.259093	0
1276	0	50	0	34.82	0.705449	-0.151534	0
1277	0	64	0	37.01	0.149781	-0.824543	0
1278	0	58	1	38.92	0.0387699	-1.41151	0
1279	0	22	0	35.29	0.50586	-0.29597	0
1280	0	60	1	37.27	0.124611	-0.904444	0
1281	0	55	0	37.09	0.141538	-0.849128	0
1282	0	27	0	34.35	0.983788	-0.0070985	0
1283	0	50	1	35.03	0.608038	-0.216069	0
1284	0	58	0	33.49	1.80796	0.257188	1
1285	0	81	1	35.52	0.429882	-0.366651	0
1286	0	12	1	32.47	3.72087	0.570644	1
1287	0	40	1	40	0.01	-2	0
1288	0	25	1	37.01	0.149781	-0.824543	0
1289	0	43	0	38.72	0.0446639	-1.35004	0
1290	0	48	1	38.59	0.0489674	-1.31009	0
1291	0	48	1	37.58	0.100067	-0.99971	0
1292	0	80	1	35.56	0.417885	-0.378944	0
1293	0	78	0	29.05	41.8451	1.62164	2
1294	1	80	1	19.4	38653.2	4.58719	5
1295	0	25	0	38.38	0.0568123	-1.24556	0
1296	1	87	0	28.84	48.5489	1.68618	2
1297	0	58	0	36.05	0.295444	-0.529526	0
1298	0	26	0	40	0.01	-2	0
1299	0	66	0	19.4	38653.2	4.58719	5
1300	0	52	1	35.88	0.333209	-0.477283	0
1301	0	51	1	33.76	1.49353	0.174214	1
1302	0	53	0	38.65	0.0469319	-1.32853	0
1303	0	84	1	36.41	0.229004	-0.640157	0
1304	0	58	0	31.63	6.74194	0.828785	1
1305	0	32	0	39.07	0.0348657	-1.4576	0
1306	0	63	0	36.39	0.232268	-0.634011	0
1307	0	41	0	35.67	0.386591	-0.412748	0
1308	0	54	1	36.93	0.158505	-0.799958	0
1309	0	53	0	38.36	0.057622	-1.23941	0
1310	0	43	1	35.75	0.365315	-0.437333	0
1311	0	38	1	35.55	0.420852	-0.375871	0
1312	0	82	1	36.62	0.197382	-0.704692	0
1313	0	56	0	38.83	0.0413193	-1.38385	0
1314	0	53	0	23.68	1870.25	3.2719	4
1315	0	18	1	38.43	0.0548374	-1.26092	0
1316	0	86	1	40	0.01	-2	0
1317	0	80	1	40	0.01	-2	0
1318	0	79	1	36.73	0.182601	-0.738496	0
1319	0	80	1	30.03	20.9161	1.32048	2
1320	0	31	0	36.45	0.222613	-0.65245	0
1321	0	87	0	35.77	0.360181	-0.443479	0
1322	0	55	0	32.52	3.59152	0.555279	1
1323	0	23	1	38.1	0.069261	-1.15951	0
1324	0	11	1	30.19	18.6772	1.27131	2
1325	0	48	0	35.63	0.39769	-0.400455	0
1326	0	6	1	38.56	0.050018	-1.30087	0
1327	0	54	0	35.25	0.520382	-0.283678	0
1328	0	27	0	38.77	0.0431113	-1.36541	0
1329	0	68	1	33.98	1.27822	0.106606	1
1330	0	33	1	38.65	0.0469319	-1.32853	0
1331	0	90	0	38.13	0.0678062	-1.16873	0
1332	0	55	0	21.27	10292.4	4.01252	5
1333	0	83	0	32.91	2.72539	0.435428	1
1334	0	76	0	34.58	0.836027	-0.0777798	0
1335	0	42	1	36.88	0.164213	-0.784593	0
1336	0	70	0	33.31	2.05354	0.312504	1
1337	0	24	0	38.82	0.0416127	-1.38077	0
1338	0	52	0	39.4	0.0276049	-1.55901	0
1339	0	53	0	35.51	0.432934	-0.363578	0
1340	0	33	0	37.69	0.0925734	-1.03351	0
1341	0	60	0	38.37	0.0572157	-1.24248	0
1342	0	81	0	36.09	0.287198	-0.541818	0
1343	0	49	0	34.52	0.872286	-0.0593412	0
1344	0	94	0	34.07	1.19936	0.0789483	1
1345	0	64	0	39.63	0.0234587	-1.6297	0
1346	0	47	0	27.03	174.747	2.24241	3
1347	0	57	0	36	0.306084	-0.51416	0
1348	0	29	0	39.16	0.0327145	-1.48526	0
1349	0	51	1	39.33	0.0290067	-1.5375	0
1350	0	50	1	40	0.01	-2	0
1351	0	42	1	36.01	0.303925	-0.517233	0
1352	0	61	1	40	0.01	-2	0
1353	0	43	0	38.54	0.0507309	-1.29473	0
1354	0	85	0	38.48	0.0529311	-1.27629	0
1355	0	35	1	36.76	0.178766	-0.747716	0
1356	0	1	0	35.71	0.375803	-0.42504	0
1357	0	31	0	40	0.01	-2	0
1358	0	46	0	35.66	0.389337	-0.409675	0
1359	0	63	0	37.18	0.132805	-0.876786	0
1360	0	61	0	33.72	1.53641	0.186507	1
1361	1	93	0	35.65	0.392101	-0.406602	0
1362	0	96	0	32.96	2.63065	0.420062	1
1363	0	75	1	33.27	2.1125	0.324796	1
1364	0	85	1	37.48	0.107404	-0.968979	0
1365	0	92	0	34.28	1.03374	0.0144132	1
1366	0	25	0	36.29	0.249299	-0.60328	0
1367	0	33	0	31.22	9.01118	0.954782	1
1368	0	58	0	40	0.01	-2	0
1369	0	47	0	40	0.01	-2	0
1370	0	89	0	40	0.01	-2	0
1371	0	46	0	40	0.01	-2	0
1372	0	72	1	37.64	0.0959073	-1.01815	0
1373	0	69	1	36.76	0.178766	-0.747716	0
1374	1	92	0	34.17	1.11742	0.0482173	1
1375	0	94	0	40	0.01	-2	0
1376	0	84	0	38.37	0.0572157	-1.24248	0
1377	0	46	0	37.15	0.135654	-0.867567	0
1378	0	87	1	33.6	1.67257	0.223384	1
1379	0	80	0	38.18	0.0654492	-1.1841	0
1380	0	43	1	38.98	0.0371583	-1.42994	0
1381	0	40	0	40	0.01	-2	0
1382	0	85	0	29.7	26.4176	1.42189	2
1383	0	36	1	35.82	0.347661	-0.458844	0
1384	1	93	0	39.02	0.0361213	-1.44224	0
1385	0	52	0	35.04	0.603751	-0.219142	0
1386	0	76	0	39.46	0.0264574	-1.57745	0
1387	0	51	1	31.78	6.06301	0.782688	1
1388	0	64	0	39.07	0.0348657	-1.4576	0
1389	0	78	0	39.15	0.0329468	-1.48219	0
1390	0	70	1	26.09	339.846	2.53128	3
1391	0	25	1	36.03	0.299654	-0.523379	0
1392	0	43	0	38.98	0.0371583	-1.42994	0
1393	0	85	0	39.09	0.0343757	-1.46375	0
1394	0	56	0	35.39	0.471302	-0.326701	0
1395	0	54	1	38.05	0.0717554	-1.14415	0
1396	0	41	0	36.36	0.237251	-0.624792	0
1397	0	8	0	35.69	0.381159	-0.418894	0
1398	0	58	0	29.85	23.7573	1.3758	2
1399	0	51	1	37.15	0.135654	-0.867567	0
1400	0	27	0	40	0.01	-2	0
1401	0	85	0	30.26	17.7746	1.2498	2
1402	0	66	0	37.43	0.111272	-0.953613	0
1403	0	54	0	33.75	1.50414	0.177287	1
1404	0	57	0	35.22	0.531547	-0.274458	0
1405	0	56	0	38.25	0.0622863	-1.20561	0
1406	0	53	0	38.15	0.0668534	-1.17488	0
1407	0	31	0	37.57	0.100777	-0.996637	0
1408	0	31	0	38.35	0.0580312	-1.23634	0
1409	0	37	1	35.75	0.365315	-0.437333	0
1410	0	66	1	35.29	0.50586	-0.29597	0
1411	0	44	0	32.62	3.34617	0.524548	1
1412	0	38	0	40	0.01	-2	0
1413	0	21	0	32.34	4.07938	0.610595	1
1414	0	69	0	36.26	0.254647	-0.594061	0
1415	0	80	1	35.86	0.337959	-0.471137	0
1416	0	63	0	37.85	0.082664	-1.08268	0
1417	0	53	0	36.5	0.214875	-0.667815	0
1418	0	30	1	35.51	0.432934	-0.363578	0
1419	0	25	1	38.89	0.0396017	-1.40229	0
1420	1	76	0	36.3	0.247541	-0.606353	0
1421	0	64	1	37.79	0.0862492	-1.06424	0
1422	0	31	0	36.82	0.171335	-0.766154	0
1423	0	53	0	38.45	0.0540668	-1.26707	0
1424	0	58	0	34.44	0.923089	-0.0347564	0
1425	0	38	0	35.96	0.314871	-0.501868	0
1426	0	59	1	33.53	1.7575	0.244896	1
1427	0	44	0	38.64	0.0472652	-1.32546	0
1428	0	80	0	38.67	0.0462724	-1.33468	0
1429	0	87	1	39.07	0.0348657	-1.4576	0
1430	0	27	1	29.49	30.6498	1.48643	2
1431	0	22	1	22.99	3047.5	3.48394	4
1432	0	36	1	30.41	15.9846	1.2037	2
1433	0	69	0	38.92	0.0387699	-1.41151	0
1434	0	46	1	26.86	197.085	2.29465	3
1435	0	28	0	36.56	0.205943	-0.686254	0
1436	0	55	0	27.26	148.501	2.17173	3
1437	0	80	0	39.14	0.0331808	-1.47911	0
1438	0	28	0	33.35	1.99623	0.300211	1
1439	0	22	1	35.65	0.392101	-0.406602	0
1440	0	53	1	36.38	0.233917	-0.630938	0
1441	0	27	1	37.95	0.0770168	-1.11341	0
1442	0	36	0	37.28	0.123732	-0.907517	0
1443	0	27	1	33.97	1.2873	0.109679	1
1444	0	31	1	38.12	0.0682877	-1.16566	0
1445	0	48	0	26.77	210.044	2.32231	3
1446	0	76	0	39.69	0.0224836	-1.64813	0
1447	0	67	1	17.78	121626	5.08503	6
1448	0	41	1	38.34	0.0584433	-1.23327	0
1449	0	29	1	31.22	9.01118	0.954782	1
1450	0	29	0	38.95	0.0379556	-1.42072	0
1451	0	49	0	34.36	0.976851	-0.0101716	0
1452	0	27	1	36.55	0.207405	-0.683181	0
1453	0	67	0	27	178.497	2.25163	3
1454	0	43	0	33.8	1.45185	0.161922	1
1455	0	68	0	35.79	0.35512	-0.449625	0
1456	0	48	0	35.07	0.591069	-0.228362	0
1457	0	71	0	23.42	2248.02	3.3518	4
1458	0	17	1	33.6	1.67257	0.223384	1
1459	0	23	1	25.08	694.489	2.84167	3
1460	0	18	0	17.1	196788	5.294	6
1461	0	25	0	20.12	23223.2	4.36592	5
1462	0	19	1	30.38	16.3276	1.21292	2
1463	0	17	0	27.32	142.328	2.15329	3
1464	0	76	1	27.82	99.9162	1.99964	2
1465	0	18	1	19.15	46133.2	4.66401	5
1466	0	20	1	20.33	20016.5	4.30139	5
1467	0	20	1	33.4	1.92684	0.284846	1
1468	0	17	1	21	12459.2	4.09549	5
1469	0	9	0	38.1	0.069261	-1.15951	0
1470	0	26	0	32.88	2.78386	0.444647	1
1471	0	52	0	33.74	1.51482	0.180361	1
1472	0	25	1	22.1	5720.7	3.75745	4
1473	0	17	0	31.3	8.51524	0.930197	1
1474	0	49	0	34.96	0.638914	-0.194558	0
1475	0	22	1	19.5	36012.6	4.55645	5
1476	0	18	1	36.93	0.158505	-0.799958	0
1477	0	49	1	22.7	3741.65	3.57306	4
1478	0	57	0	17.46	152534	5.18337	6
1479	0	19	1	34.59	0.830132	-0.0808529	0
1480	0	26	1	30.8	12.1298	1.08385	2
1481	0	24	0	38	0.0743396	-1.12878	0
1482	0	51	0	24.27	1231.93	3.09059	4
1483	0	39	0	17.55	143123	5.15571	6
1484	0	31	1	24.35	1164.13	3.066	4
1485	0	49	0	16.5	300874	5.47838	6
1486	0	15	1	21.54	8502.42	3.92954	4
1487	0	6	0	21.55	8442.47	3.92647	4
1488	0	20	0	21.8	7073.62	3.84964	4
1489	0	16	1	13.78	2.0619e+06	6.31427	7
1490	0	38	0	24.84	823.037	2.91542	3
1491	0	21	1	22.61	3987.69	3.60072	4
1492	0	21	1	33.94	1.31492	0.118899	1
1493	0	45	0	28.96	44.5967	1.6493	2
1494	0	22	1	37.99	0.0748675	-1.12571	0
1495	0	90	0	24.27	1231.93	3.09059	4
1496	0	45	0	20.72	15189.3	4.18154	5
1497	0	6	0	38.21	0.0640745	-1.19332	0
1498	0	11	1	36.91	0.160764	-0.793812	0
1499	0	13	1	28.43	64.8898	1.81218	2
1500	0	51	0	34.97	0.634409	-0.197631	0
1501	0	49	0	27.98	89.2208	1.95047	2
1502	0	19	1	33.58	1.69641	0.22953	1
1503	0	51	1	21.05	12026.1	4.08012	5
1504	0	17	1	40	0.01	-2	0
1505	0	18	0	31.9	5.56943	0.745811	1
1506	0	60	0	16.2	372030	5.57058	6
1507	0	72	0	24.01	1480.77	3.17049	4
1508	0	18	0	35.65	0.392101	-0.406602	0
1509	0	46	1	25.61	477.299	2.67879	3
1510	0	32	0	37.13	0.137588	-0.86142	0
1511	0	25	0	36.15	0.27526	-0.560257	0
1512	0	18	0	35.89	0.33086	-0.480356	0
1513	0	17	0	36.69	0.187843	-0.726204	0
1514	0	49	0	16.23	364216	5.56136	6
1515	0	17	1	32.61	3.36993	0.527621	1
1516	0	34	0	36.55	0.207405	-0.683181	0
1517	0	17	1	40	0.01	-2	0
1518	0	26	1	37.7	0.0919206	-1.03659	0
1519	0	51	1	21.18	10969.2	4.04017	5
1520	0	17	1	18.8	59097.9	4.77157	5
1521	0	18	0	31.85	5.77001	0.761176	1
1522	0	18	1	38.28	0.060978	-1.21483	0
1523	0	21	1	19.89	27327.8	4.4366	5
1524	0	49	1	37.44	0.110488	-0.956686	0
1525	0	25	1	40	0.01	-2	0
1526	0	17	0	36.33	0.242341	-0.615572	0
1527	0	36	0	28.67	54.7548	1.73842	2
1528	0	17	1	36.59	0.201617	-0.695473	0
1529	0	10	0	39.37	0.0281972	-1.54979	0
1530	0	38	0	37.15	0.135654	-0.867567	0
1531	0	11	1	35.11	0.574574	-0.240654	0
1532	0	57	1	31.56	7.08429	0.850296	1
1533	0	16	1	40	0.01	-2	0
1534	0	52	0	30.04	20.7686	1.31741	2
1535	0	50	0	28.36	68.1849	1.83369	2
1536	0	23	1	36.34	0.240633	-0.618645	0
1537	0	52	1	40	0.01	-2	0
1538	0	46	1	28.44	64.4323	1.8091	2
1539	0	33	1	37.95	0.0770168	-1.11341	0
1540	0	25	0	35.18	0.546807	-0.262166	0
1541	0	56	1	32.54	3.54105	0.549133	1
1542	0	18	1	34.44	0.923089	-0.0347564	0
1543	0	49	0	32.68	3.20708	0.506109	1
1544	0	22	0	36.07	0.291292	-0.535672	0
1545	0	15	1	35.4	0.467979	-0.329774	0
1546	0	6	0	34.77	0.730855	-0.136169	0
1547	0	43	0	20.94	12999.6	4.11393	5
1548	0	18	0	24.68	921.699	2.96459	3
1549	0	19	1	37.68	0.0932308	-1.03044	0
1550	0	18	0	34.02	1.24255	0.0943138	1
1551	0	29	1	22.08	5802.23	3.7636	4
1552	0	21	0	29.21	37.3659	1.57247	2
1553	0	18	1	38.24	0.0627286	-1.20253	0
1554	0	45	0	37.71	0.0912725	-1.03966	0
1555	0	51	0	37.86	0.0820811	-1.08576	0
1556	0	83	0	33.57	1.70845	0.232603	1
1557	0	26	1	37.71	0.0912725	-1.03966	0
1558	0	17	0	38.95	0.0379556	-1.42072	0
1559	0	57	1	36.67	0.190521	-0.720058	0
1560	0	48	0	36.88	0.164213	-0.784593	0
1561	0	49	1	40	0.01	-2	0
1562	0	27	1	36.23	0.260111	-0.584841	0
1563	0	54	1	37.94	0.0775637	-1.11034	0
1564	0	38	1	23.98	1512.54	3.17971	4
1565	0	27	0	33.19	2.23553	0.349381	1
1566	0	47	1	37.2	0.130939	-0.882932	0
1567	0	46	1	37.13	0.137588	-0.86142	0
1568	0	49	0	38.1	0.069261	-1.15951	0
1569	0	22	1	38.29	0.060548	-1.2179	0
1570	0	17	1	38.08	0.0702482	-1.15336	0
1571	0	19	0	35.27	0.51307	-0.289824	0
1572	0	52	1	36.83	0.170127	-0.769227	0
1573	0	32	0	31.13	9.60372	0.98244	1
1574	0	19	0	20.17	22416	4.35056	5
1575	0	48	0	33.09	2.39945	0.380112	1
1576	0	49	1	37.82	0.0844376	-1.07346	0
1577	0	33	1	17.11	195401	5.29093	6
1578	0	26	1	38.03	0.0727781	-1.138	0
1579	0	51	1	31.5	7.39154	0.868735	1
1580	0	72	0	29.51	30.2191	1.48028	2
1581	0	42	1	32.16	4.63351	0.66591	1
1582	0	44	1	36.58	0.203049	-0.6924	0
1583	0	20	1	40	0.01	-2	0
1584	0	84	0	33.03	2.50352	0.398551	1
1585	0	84	0	19.45	37309.6	4.57182	5
1586	0	33	1	19.1	47794.6	4.67938	5
1587	0	53	1	26.67	225.446	2.35304	3
1588	0	78	1	36.25	0.256456	-0.590988	0
1589	0	56	0	37.95	0.0770168	-1.11341	0
1590	0	60	0	39.97	0.0184425	-1.73418	0
1591	0	55	0	39.65	0.0231291	-1.63584	0
1592	0	54	0	34.82	0.705449	-0.151534	0
1593	0	50	0	36.26	0.254647	-0.594061	0
1594	0	68	1	38.65	0.0469319	-1.32853	0
1595	0	52	1	37.57	0.100777	-0.996637	0
1596	0	30	0	33.64	1.62589	0.211092	1
1597	1	74	1	38.76	0.0434175	-1.36234	0
1598	0	68	0	37.77	0.0874785	-1.0581	0
1599	0	75	1	23.92	1578.14	3.19814	4
1600	0	84	1	20.62	16303	4.21227	5
1601	1	64	1	27.86	97.1278	1.98734	2
1602	0	89	0	32.74	3.07376	0.487671	1
1603	0	36	1	23.75	1779.87	3.25039	4
1604	0	76	1	31.22	9.01118	0.954782	1
1605	0	84	1	29.32	34.5677	1.53867	2
1606	0	47	0	36.07	0.291292	-0.535672	0
1607	1	85	1	17.26	175723	5.24483	6
1608	0	75	1	37.15	0.135654	-0.867567	0
1609	0	76	1	32.95	2.64933	0.423135	1
1610	1	55	0	39.42	0.027217	-1.56516	0
1611	1	86	0	15.98	434697	5.63819	6
1612	0	75	1	38.13	0.0678062	-1.16873	0
1613	1	74	1	21.32	9934.61	3.99715	4
1614	1	84	0	15.97	437783	5.64126	6
1615	1	72	1	16.66	268668	5.42922	6
1616	0	51	1	34.95	0.643451	-0.191485	0
1617	0	66	1	28.6	57.5352	1.75993	2
1618	0	45	0	28.91	46.2028	1.66467	2
1619	0	82	1	31.9	5.56943	0.745811	1
1620	0	74	1	30.47	15.3202	1.18526	2
1621	0	68	0	18.7	63431.2	4.8023	5
1622	1	77	0	16.92	223519	5.34931	6
1623	0	86	0	28.07	83.716	1.92281	2
1624	0	55	1	30.37	16.4435	1.216	2
1625	0	54	0	36.78	0.176254	-0.753862	0
1626	0	66	1	26.09	339.846	2.53128	3
1627	0	70	1	31.08	9.94959	0.997805	1
1628	0	34	1	20.35	19735.2	4.29524	5
1629	0	67	0	25.32	586.018	2.76791	3
1630	1	95	0	23.42	2248.02	3.3518	4
1631	0	80	1	28.61	57.1296	1.75686	2
1632	0	67	0	29.36	33.603	1.52638	2
1633	1	74	1	23.08	2859.47	3.45629	4
1634	0	58	1	24.46	1076.95	3.0322	4
1635	1	59	1	19.02	50578.3	4.70396	5
1636	0	79	0	34.18	1.10954	0.0451442	1
1637	1	49	1	20.43	18649	4.27066	5
1638	0	82	1	30.2	18.5455	1.26824	2
1639	0	74	0	38.5	0.0521873	-1.28244	0
1640	0	70	0	23.83	1681.91	3.2258	4
1641	0	68	0	28.85	48.2066	1.68311	2
1642	1	85	0	35	0.621084	-0.20685	0
1643	0	77	0	34.84	0.695536	-0.15768	0
1644	1	79	1	36.5	0.214875	-0.667815	0
1645	0	70	1	38.01	0.0738154	-1.13185	0
1646	1	79	0	26.14	328.032	2.51592	3
1647	1	74	1	32.82	2.9046	0.463086	1
1648	0	73	1	39.51	0.0255377	-1.59282	0
1649	0	90	1	24.97	750.705	2.87547	3
1650	0	75	1	38.17	0.0659139	-1.18102	0
1651	1	74	0	21.01	12371.3	4.09242	5
1652	0	88	1	35.36	0.481414	-0.317482	0
1653	0	50	0	39.88	0.0196552	-1.70652	0
1654	1	91	1	21.98	6227.68	3.79433	4
1655	1	89	0	22	6140.16	3.78818	4
1656	1	78	1	34.47	0.9037	-0.0439757	0
1657	0	74	1	31.62	6.78981	0.831858	1
1658	0	76	0	38.93	0.0384965	-1.41458	0
1659	0	63	1	29.93	22.4498	1.35121	2
1660	0	95	0	35.8	0.352616	-0.452698	0
1661	0	56	1	33.59	1.68445	0.226457	1
1662	0	83	1	37.1	0.14054	-0.852201	0
1663	0	70	0	38.16	0.066382	-1.17795	0
1664	0	83	0	33.21	2.20412	0.343235	1
1665	0	78	0	38.97	0.0374222	-1.42687	0
1666	0	84	0	35.65	0.392101	-0.406602	0
1667	0	72	1	36.01	0.303925	-0.517233	0
1668	0	74	1	31.03	10.3079	1.01317	2
1669	0	79	0	26.78	208.563	2.31924	3
1670	0	82	1	37.15	0.135654	-0.867567	0
1671	1	71	1	25.82	411.392	2.61426	3
1672	0	88	0	30.68	13.2047	1.12073	2
1673	1	91	0	13.18	3.15249e+06	6.49865	7
1674	0	70	1	37.21	0.130015	-0.886005	0
1675	0	88	1	33.85	1.40138	0.146556	1
1676	0	52	1	32.97	2.6121	0.416989	1
1677	0	80	0	28.33	69.6478	1.84291	2
1678	0	84	0	36.78	0.176254	-0.753862	0
1679	0	83	1	35.99	0.308257	-0.511087	0
1680	0	76	1	34.28	1.03374	0.0144132	1
1681	0	74	1	27.61	115.923	2.06417	3
1682	1	81	1	38.48	0.0529311	-1.27629	0
1683	1	88	0	36.01	0.303925	-0.517233	0
1684	0	89	0	36.24	0.258277	-0.587914	0
1685	0	70	1	31.02	10.3811	1.01624	2
1686	0	71	0	40	0.01	-2	0
1687	0	51	1	40	0.01	-2	0
1688	1	86	1	26.64	230.283	2.36226	3
1689	1	84	0	24.37	1147.77	3.05986	4
1690	1	90	0	26.22	309.979	2.49133	3
1691	1	92	1	30.05	20.6222	1.31433	2
1692	1	88	0	39.29	0.0298394	-1.52521	0
1693	1	86	0	33.87	1.38169	0.14041	1
1694	0	88	0	31.72	6.32597	0.801127	1
1695	1	92	0	36.62	0.197382	-0.704692	0
1696	0	70	1	33.56	1.72059	0.235676	1
1697	1	71	1	35.32	0.495234	-0.305189	0
1698	1	76	0	23.17	2683.04	3.42863	4
1699	0	55	1	35.53	0.42685	-0.369724	0
1700	0	51	1	38.2	0.0645295	-1.19024	0
1701	1	88	0	36.25	0.256456	-0.590988	0
1702	0	85	1	36.91	0.160764	-0.793812	0
1703	0	90	1	39.75	0.021549	-1.66657	0
1704	1	86	0	34.87	0.680927	-0.1669	0
1705	0	75	1	35.12	0.570523	-0.243727	0
1706	0	81	1	37.03	0.147676	-0.830689	0
1707	0	76	0	38.17	0.0659139	-1.18102	0
1708	0	85	0	35.26	0.516713	-0.286751	0
1709	1	76	0	34.83	0.700475	-0.154607	0
1710	0	93	1	35.7	0.378471	-0.421967	0
1711	0	70	1	37.45	0.109709	-0.95976	0
1712	1	89	0	33.52	1.76998	0.247969	1
1713	0	85	0	38.2	0.0645295	-1.19024	0
1714	0	82	0	37.38	0.11528	-0.938248	0
1715	0	83	1	33.65	1.61443	0.208018	1
1716	0	88	0	35.51	0.432934	-0.363578	0
1717	1	72	0	36.49	0.2164	-0.664742	0
1718	0	74	0	23.58	2007.38	3.30263	4
1719	1	88	0	29.32	34.5677	1.53867	2
1720	0	74	0	28.7	53.6047	1.7292	2
1721	0	87	0	38.91	0.0390452	-1.40843	0
1722	0	68	1	38.11	0.0687727	-1.16258	0
1723	0	70	1	40	0.01	-2	0
1724	1	86	1	37.41	0.112858	-0.947467	0
1725	0	93	0	37.98	0.0753991	-1.12263	0
1726	0	71	0	40	0.01	-2	0
1727	0	82	0	31.65	6.6472	0.822638	1
1728	1	90	0	35.62	0.400514	-0.397382	0
1729	1	89	1	39.94	0.0188382	-1.72496	0
1730	1	90	0	32.32	4.13753	0.616741	1
1731	0	74	0	32.43	3.82769	0.582937	1
1732	0	76	0	36.96	0.155175	-0.809178	0
1733	0	93	0	37.22	0.129099	-0.889078	0
1734	1	84	0	24.97	750.705	2.87547	3
1735	1	78	0	33.44	1.87307	0.272554	1
1736	0	74	1	38.07	0.070747	-1.15029	0
1737	1	90	0	30.82	11.9593	1.07771	2
1738	0	93	1	33.46	1.84675	0.266407	1
1739	0	71	0	38.96	0.0376879	-1.4238	0
1740	0	74	0	29.97	21.8232	1.33892	2
1741	0	91	0	34.76	0.736045	-0.133096	0
1742	0	87	1	38.13	0.0678062	-1.16873	0
1743	1	89	0	34.07	1.19936	0.0789483	1
1744	1	90	0	36.45	0.222613	-0.65245	0
1745	0	89	1	35.79	0.35512	-0.449625	0
1746	0	85	1	40	0.01	-2	0
1747	0	93	1	38.89	0.0396017	-1.40229	0
1748	0	72	0	30.29	17.4012	1.24058	2
1749	0	93	1	40	0.01	-2	0
1750	0	82	0	37.37	0.116098	-0.935175	0
1751	0	83	1	33.97	1.2873	0.109679	1
1752	1	90	0	39	0.0366362	-1.43609	0
1753	1	89	1	38.88	0.0398829	-1.39921	0
1754	0	65	1	33.55	1.7328	0.238749	1
1755	0	68	1	34.63	0.806965	-0.0931453	0
1756	0	76	0	38.87	0.0401662	-1.39614	0
1757	0	72	0	38.58	0.0493151	-1.30702	0
1758	0	91	0	39.03	0.0358666	-1.44531	0
1759	1	89	0	40	0.01	-2	0
1760	1	89	0	35.03	0.608038	-0.216069	0
1761	0	87	1	38.44	0.0544507	-1.264	0
1762	0	68	0	31.13	9.60372	0.98244	1
1763	1	87	0	37.6	0.0986607	-1.00586	0
1764	1	91	1	33.82	1.43145	0.155776	1
1765	1	89	1	38.5	0.0521873	-1.28244	0
1766	0	81	1	40	0.01	-2	0
1767	0	74	0	34.38	0.963124	-0.0163178	0
1768	0	80	1	35.75	0.365315	-0.437333	0
1769	1	89	0	38.67	0.0462724	-1.33468	0
1770	0	92	0	37.44	0.110488	-0.956686	0
1771	0	54	1	36.72	0.183898	-0.735423	0
1772	0	54	1	34.38	0.963124	-0.0163178	0
1773	0	73	1	39.62	0.0236253	-1.62662	0
1774	0	92	0	32.44	3.8007	0.579864	1
1775	1	81	1	17.12	194023	5.28785	6
1776	1	103	1	32.29	4.2263	0.62596	1
1777	0	88	1	15.49	614848	5.78877	6
1778	0	77	0	36.31	0.245795	-0.609426	0
1779	1	79	0	38.41	0.055619	-1.25478	0
1780	0	78	0	28.78	50.6545	1.70462	2
1781	1	81	1	22.39	4659.39	3.66833	4
1782	0	82	1	32.62	3.34617	0.524548	1
1783	1	87	0	19.86	27914.1	4.44582	5
1784	0	72	0	36.62	0.197382	-0.704692	0
1785	0	88	1	30.7	13.0192	1.11458	2
1786	0	83	0	35.15	0.558539	-0.252947	0
1787	1	81	1	30.64	13.5838	1.13302	2
1788	0	82	1	38.4	0.0560139	-1.2517	0
1789	0	90	0	40	0.01	-2	0
1790	1	103	1	27.33	141.325	2.15022	3
1791	0	83	0	36.8	0.173777	-0.760008	0
1792	0	88	1	35.83	0.345209	-0.461917	0
1793	0	82	0	27.72	107.242	2.03037	3
1794	0	83	0	33.89	1.36227	0.134264	1
1795	0	78	1	27.09	167.484	2.22397	3
1796	1	103	1	36.06	0.29336	-0.532599	0
1797	0	78	1	37.55	0.102214	-0.990491	0
1798	0	60	1	29.33	34.324	1.5356	2
1799	0	78	1	38.07	0.070747	-1.15029	0
1800	0	71	0	34.66	0.790015	-0.102365	0
1801	0	32	0	40	0.01	-2	0
1802	0	78	1	36.92	0.15963	-0.796885	0
1803	0	49	0	37.03	0.147676	-0.830689	0
1804	0	57	0	36.49	0.2164	-0.664742	0
1805	0	76	0	36.07	0.291292	-0.535672	0
1806	0	58	1	26.56	243.695	2.38685	3
1807	0	78	1	38.36	0.057622	-1.23941	0
1808	0	75	0	33	2.55723	0.40777	1
1809	0	55	1	35	0.621084	-0.20685	0
1810	0	46	1	28.74	52.1087	1.71691	2
1811	0	82	1	31	10.5291	1.02239	2
1812	0	46	1	29.95	22.1343	1.34507	2
1813	0	50	1	29.46	31.3074	1.49565	2
1814	0	46	1	38.15	0.0668534	-1.17488	0
1815	0	46	1	34.09	1.1825	0.0728021	1
1816	1	87	0	32.07	4.9382	0.693568	1
1817	0	46	1	26.7	220.711	2.34382	3
1818	0	56	1	35.36	0.481414	-0.317482	0
1819	0	46	1	32.09	4.8688	0.687422	1
1820	0	72	1	26.24	305.623	2.48519	3
1821	1	94	0	31.71	6.37089	0.8042	1
1822	0	46	1	33.1	2.38253	0.377039	1
1823	0	21	1	20.16	22575.1	4.35363	5
1824	0	21	1	27.84	98.5121	1.99349	2
1825	0	43	0	30.8	12.1298	1.08385	2
1826	0	46	1	19.35	40045.3	4.60255	5
1827	1	93	0	26.68	223.856	2.34997	3
1828	0	32	0	22.52	4249.9	3.62838	4
1829	0	51	1	29.76	25.3195	1.40345	2
1830	1	72	1	22.42	4561.52	3.65911	4
1831	0	79	1	24.6	975.38	2.98917	3
1832	0	27	1	24.55	1010.51	3.00454	4
1833	1	72	1	17.18	185958	5.26941	6
1834	0	45	1	30.47	15.3202	1.18526	2
1835	0	0	0	19.63	32847.7	4.5165	5
1836	1	93	0	16.11	396493	5.59824	6
1837	0	78	1	30.41	15.9846	1.2037	2
1838	0	82	0	31.55	7.1346	0.853369	1
1839	1	87	1	29.46	31.3074	1.49565	2
1840	0	51	1	27.71	108.004	2.03344	3
1841	0	52	0	27.74	105.735	2.02422	3
1842	1	95	0	25.41	549.861	2.74025	3
1843	0	56	0	25.92	383.288	2.58352	3
1844	1	76	1	16.52	296646	5.47224	6
1845	1	79	1	27.28	146.414	2.16558	3
1846	0	73	1	15.73	518816	5.71501	6
1847	1	78	0	25.12	675.107	2.82937	3
1848	0	55	0	34.6	0.824279	-0.083926	0
1849	0	56	0	34.72	0.757176	-0.120803	0
1850	1	73	1	17.61	137174	5.13727	6
1851	1	58	0	13.48	2.54954e+06	6.40646	7
1852	0	52	0	39.99	0.0181833	-1.74033	0
1853	0	79	0	18.71	62984	4.79923	5
1854	0	62	1	32.31	4.16691	0.619814	1
1855	0	77	1	39.63	0.0234587	-1.6297	0
1856	0	87	0	32.95	2.64933	0.423135	1
1857	0	62	1	40	0.01	-2	0
1858	0	40	0	38.94	0.0382251	-1.41765	0
1859	1	87	1	37.77	0.0874785	-1.0581	0
1860	0	81	0	34.74	0.746536	-0.126949	0
1861	0	82	0	28.8	49.9427	1.69847	2
1862	1	95	0	27.19	156.042	2.19324	3
1863	0	85	1	23.25	2535.38	3.40404	4
1864	0	71	1	26.85	198.484	2.29773	3
1865	0	76	1	39.58	0.0243036	-1.61433	0
1866	0	45	1	37.52	0.104407	-0.981271	0
1867	1	73	1	19.2	44529.5	4.64865	5
1868	0	79	1	37.43	0.111272	-0.953613	0
1869	0	79	1	38.8	0.0422058	-1.37463	0
1870	1	85	1	34.89	0.671358	-0.173046	0
1871	0	87	0	32.24	4.3785	0.641326	1
1872	0	59	1	29.26	36.0669	1.55711	2
1873	1	60	0	31.75	6.19309	0.791907	1
1874	0	56	1	32.77	3.0092	0.478451	1
1875	0	68	1	38.25	0.0622863	-1.20561	0
1876	0	74	1	36.88	0.164213	-0.784593	0
1877	0	83	0	38	0.0743396	-1.12878	0
1878	0	84	0	32.18	4.5684	0.659764	1
1879	0	47	0	29.66	27.176	1.43419	2
1880	0	50	1	37.86	0.0820811	-1.08576	0
1881	0	57	1	30.53	14.6834	1.16683	2
1882	0	62	0	37.33	0.119431	-0.922882	0
1883	0	79	0	38.31	0.0596972	-1.22405	0
1884	1	70	1	34.01	1.25137	0.0973869	1
1885	0	63	0	39.72	0.0220114	-1.65735	0
1886	1	89	0	29.55	29.3758	1.46799	2
1887	1	90	1	15.41	650658	5.81335	6
1888	1	68	0	32.01	5.15237	0.712007	1
1889	0	52	0	33.87	1.38169	0.14041	1
1890	0	58	0	36.03	0.299654	-0.523379	0
1891	0	71	1	25.67	457.459	2.66035	3
1892	0	55	0	32.76	3.03057	0.481524	1
1893	0	80	0	31.83	5.85225	0.767323	1
1894	0	54	1	39.28	0.0300513	-1.52214	0
1895	1	96	1	25.49	519.599	2.71567	3
1896	0	91	0	33.93	1.32426	0.121972	1
1897	1	67	1	38.57	0.0496653	-1.30395	0
1898	1	40	1	26.13	330.362	2.51899	3
1899	0	79	0	35.97	0.312651	-0.504941	0
1900	1	70	1	30.09	20.0467	1.30204	2
1901	1	90	1	18.79	59517.6	4.77465	5
1902	0	84	0	36.41	0.229004	-0.640157	0
1903	0	45	0	38.43	0.0548374	-1.26092	0
1904	0	71	1	35.72	0.373153	-0.428113	0
1905	0	57	1	37.8	0.0856411	-1.06732	0
1906	0	64	1	29.36	33.603	1.52638	2
1907	0	58	0	40	0.01	-2	0
1908	0	76	0	38.33	0.0588583	-1.23019	0
1909	0	64	1	39.71	0.0221677	-1.65428	0
1910	1	76	1	38.88	0.0398829	-1.39921	0
1911	1	70	1	38.21	0.0640745	-1.19332	0
1912	1	99	0	31.92	5.49117	0.739665	1
1913	0	83	0	31.87	5.68893	0.75503	1
1914	0	79	0	39.14	0.0331808	-1.47911	0
1915	0	71	0	34.37	0.969963	-0.0132447	0
1916	0	53	1	30.25	17.9008	1.25287	2
1917	0	64	1	34.99	0.625494	-0.203777	0
1918	1	96	1	29.02	42.7429	1.63086	2
1919	0	93	0	32.38	3.96554	0.598302	1
1920	1	86	0	26.56	243.695	2.38685	3
1921	0	77	0	32.34	4.07938	0.610595	1
1922	1	99	0	38.99	0.0368963	-1.43302	0
1923	0	80	0	36.13	0.279183	-0.55411	0
1924	1	96	0	25.3	594.37	2.77406	3
1925	0	62	0	25.14	665.62	2.82323	3
1926	0	57	1	35.15	0.558539	-0.252947	0
1927	1	40	1	32.78	2.98798	0.475378	1
1928	0	88	0	34.43	0.929644	-0.0316833	0
1929	0	93	0	32.62	3.34617	0.524548	1
1930	1	70	1	37.64	0.0959073	-1.01815	0
1931	0	84	0	34.54	0.860028	-0.0654874	0
1932	0	57	0	30.14	19.3498	1.28668	2
1933	1	76	1	38.61	0.0482793	-1.31624	0
1934	1	95	0	20.48	18000.8	4.25529	5
1935	0	93	0	36.35	0.238936	-0.621719	0
1936	1	98	0	25.69	451.031	2.65421	3
1937	0	58	1	33.31	2.05354	0.312504	1
1938	1	61	1	36.9	0.161905	-0.790739	0
1939	1	96	0	33.75	1.50414	0.177287	1
1940	0	93	0	35.16	0.554601	-0.25602	0
1941	0	71	0	33.99	1.26921	0.103533	1
1942	0	93	0	33.06	2.45093	0.389331	1
1943	0	75	0	38.52	0.051454	-1.28858	0
1944	0	91	0	40	0.01	-2	0
1945	1	89	0	38.99	0.0368963	-1.43302	0
1946	0	91	1	30.03	20.9161	1.32048	2
1947	0	87	0	34.24	1.06342	0.0267056	1
1948	0	88	0	36.48	0.217937	-0.661669	0
1949	1	95	0	40	0.01	-2	0
1950	0	93	0	35.54	0.423841	-0.372797	0
1951	0	99	0	35.01	0.616704	-0.209923	0
1952	0	77	0	38.51	0.0518193	-1.28551	0
1953	1	96	0	30.12	19.6256	1.29282	2
1954	1	86	0	35.61	0.403358	-0.394309	0
1955	0	57	0	33.42	1.89976	0.2787	1
1956	1	96	1	35.52	0.429882	-0.366651	0
1957	1	90	0	39.19	0.0320274	-1.49448	0
1958	0	88	0	36.92	0.15963	-0.796885	0
1959	0	90	1	33.7	1.55831	0.192653	1
1960	1	96	0	29.98	21.6694	1.33585	2
1961	1	59	1	38.47	0.053307	-1.27322	0
1962	1	95	0	36.9	0.161905	-0.790739	0
1963	0	86	1	38.41	0.055619	-1.25478	0
1964	1	96	0	40	0.01	-2	0
1965	1	81	0	37.4	0.11366	-0.944394	0
1966	0	86	1	40	0.01	-2	0
1967	1	96	0	32.37	3.9937	0.601375	1
1968	0	81	1	37.78	0.0868617	-1.06117	0
1969	0	82	1	39.97	0.0184425	-1.73418	0
1970	0	62	1	34.41	0.942894	-0.0255371	0
1971	1	86	0	37.74	0.0893554	-1.04888	0
1972	0	86	0	39.4	0.0276049	-1.55901	0
1973	0	21	0	39.11	0.0338927	-1.46989	0
1974	0	86	0	34.59	0.830132	-0.0808529	0
1975	0	62	1	34.2	1.09395	0.038998	1
1976	0	86	0	33.12	2.34905	0.370893	1
1977	1	96	0	40	0.01	-2	0
1978	0	64	1	35.7	0.378471	-0.421967	0
1979	0	79	0	36.55	0.207405	-0.683181	0
1980	0	21	0	39.05	0.0353626	-1.45146	0
1981	0	75	0	31.39	7.98986	0.902539	1
1982	0	81	1	30.31	17.1567	1.23443	2
1983	0	86	1	40	0.01	-2	0
1984	1	87	1	28.8	49.9427	1.69847	2
1985	0	87	0	34.82	0.705449	-0.151534	0
1986	0	47	1	34.88	0.676125	-0.169973	0
1987	0	27	0	36.95	0.156277	-0.806105	0
1988	0	67	1	32.99	2.57539	0.410843	1
1989	0	65	0	35.1	0.578654	-0.237581	0
1990	0	37	1	35	0.621084	-0.20685	0
1991	0	28	0	39.57	0.0244762	-1.61126	0
1992	0	51	0	24.92	777.741	2.89083	3
1993	0	79	0	36.96	0.155175	-0.809178	0
1994	0	80	1	40	0.01	-2	0
1995	0	78	1	35.95	0.317107	-0.498795	0
1996	0	35	0	39.69	0.0224836	-1.64813	0
1997	0	22	0	38.18	0.0654492	-1.1841	0
1998	0	68	0	39.53	0.0251788	-1.59896	0
1999	0	14	1	39.77	0.0212462	-1.67272	0
[truncated: 1,096 more rows]

## Sheet: Test group
ID test	Outcome (0: alive; 1: dead)	Age	Gender	Ct N gene	calculated copies/µL	LOG cVL	category calculated Viral Load		Ct log odds of death	Ct odds of death	Ct Probability of death	log cVL log odds of death	log cVL odds of death	log cVL Probability of death	Categorized cVL log odds of death	Categorized cVL odds of death	Categorized cVL Probability of death
1	0	93	F	36.62	0.197382	-0.704692	0		-0.520821	0.301425	0.231611	-0.529583	0.295404	0.22804	-0.6896	0.204362	0.169685
2	0	93	F	39.16	0.0327145	-1.48526	0		-0.687439	0.205382	0.170387	-0.695948	0.201397	0.167635	-0.6896	0.204362	0.169685
3	0	93	F	37.53	0.103671	-0.984344	0		-0.580515	0.262715	0.208056	-0.589186	0.257522	0.204785	-0.6896	0.204362	0.169685
4	0	63	F	24.92	777.741	2.89083	3		-2.82046	0.00151196	0.00150968	-2.83116	0.00147515	0.00147298	-2.9533	0.00111353	0.00111229
5	0	55	M	31.09	9.87943	0.994732	1		-3.62075	0.000239468	0.000239411	-3.6305	0.000234154	0.000234099	-4.17467	6.68852e-05	6.68807e-05
6	0	54	M	32.62	3.34617	0.524548	1		-3.82335	0.000150192	0.000150169	-3.83297	0.000146902	0.00014688	-4.27747	5.27874e-05	5.27846e-05
7	0	60	M	21.34	9795	3.991	4		-2.46999	0.00338852	0.00337708	-2.48058	0.00330692	0.00329602	-2.698	0.00200447	0.00200046
8	1	26	M	32.52	3.59152	0.555279	1		-6.67945	2.09196e-07	2.09196e-07	-6.6898	2.04267e-07	2.04267e-07	-7.15587	6.98441e-08	6.98441e-08
9	0	51	M	20.25	21182.3	4.32597	5		-3.31863	0.000480146	0.000479916	-3.32956	0.000468214	0.000467995	-3.7865	0.000163493	0.000163467
10	0	32	M	27.39	135.45	2.13178	3		-5.72951	1.8642e-06	1.8642e-06	-5.74022	1.81879e-06	1.81879e-06	-5.7289	1.86681e-06	1.86681e-06
11	1	87	F	32.03	5.07996	0.705861	1		-0.833154	0.14684	0.128039	-0.84253	0.143705	0.125648	-1.29627	0.050551	0.0481186
12	1	94	M	22.57	4102.17	3.61301	4		0.925404	8.42178	0.893863	0.91582	8.23797	0.891751	0.7972	6.26902	0.86243
13	0	49	M	32.72	3.11757	0.493817	1		-4.3411	4.5593e-05	4.55909e-05	-4.35084	4.4582e-05	4.458e-05	-4.79147	1.61633e-05	1.6163e-05
14	0	55	M	20.34	19875.3	4.29831	5		-2.91558	0.00121456	0.00121309	-2.9264	0.00118469	0.00118329	-3.3753	0.000421405	0.000421228
15	0	55	M	29.16	38.7115	1.58784	2		-3.49415	0.000320517	0.000320414	-3.50409	0.000313266	0.000313168	-3.9196	0.000120337	0.000120323
16	0	69	F	23.48	2154.57	3.33336	4		-2.11257	0.00771661	0.00765752	-2.12327	0.00752894	0.00747268	-2.184	0.00654636	0.00650379
17	0	65	M	36.2	0.265692	-0.575622	0		-2.93358	0.00116525	0.0011639	-2.94256	0.00114141	0.00114011	-3.1568	0.000696947	0.000696462
18	1	80	M	17.45	153617	5.18644	6		-0.170063	0.675984	0.403336	-0.18052	0.659902	0.397555	-0.0678	0.855461	0.46105
19	0	44	F	37.59	0.0993613	-1.00278	0		-5.59409	2.54628e-06	2.54628e-06	-5.60403	2.4887e-06	2.48869e-06	-5.7268	1.87586e-06	1.87585e-06
20	0	65	F	33.99	1.26921	0.103533	1		-3.21095	0.000615244	0.000614866	-3.2207	0.000601586	0.000601224	-3.55787	0.000276777	0.0002767
21	0	51	F	25.34	577.783	2.76176	3		-4.07486	8.41664e-05	8.41593e-05	-4.08584	8.20663e-05	8.20596e-05	-4.1869	6.50279e-05	6.50237e-05
22	0	80	M	29.81	24.4393	1.38809	2		-0.980848	0.104509	0.0946201	-0.990073	0.102312	0.0928159	-1.3496	0.0447095	0.0427961
23	0	56	M	36.94	0.157387	-0.803031	0		-3.90226	0.000125239	0.000125224	-3.9114	0.000122632	0.000122617	-4.082	8.27942e-05	8.27874e-05
24	0	61	F	32.78	2.98798	0.475378	1		-3.54053	0.000288051	0.000287968	-3.5505	0.000281511	0.000281432	-3.96907	0.000107382	0.00010737
25	0	75	F	26.4	272.908	2.43602	3		-1.69069	0.0203849	0.0199776	-1.70094	0.0199095	0.0195209	-1.7197	0.0190678	0.018711
26	0	68	M	35.07	0.591069	-0.228362	0		-2.55274	0.00280065	0.00279283	-2.56175	0.00274313	0.00273563	-2.8484	0.00141775	0.00141574
27	1	76	F	23.1	2819.29	3.45014	4		-1.37198	0.0424636	0.0407339	-1.38253	0.0414446	0.0397953	-1.4644	0.0343242	0.0331851
28	0	40	M	21.97	6271.9	3.7974	4		-4.55607	2.77928e-05	2.7792e-05	-4.56711	2.7095e-05	2.70943e-05	-4.754	1.76198e-05	1.76195e-05
29	0	86	F	30.52	14.7876	1.1699	2		-0.83634	0.145767	0.127222	-0.845891	0.142596	0.1248	-1.144	0.0717794	0.0669722
30	0	48	F	27.58	118.41	2.07339	3		-4.52851	2.96134e-05	2.96125e-05	-4.53934	2.88841e-05	2.88833e-05	-4.4953	3.19669e-05	3.19658e-05
31	0	56	M	39.91	0.0192423	-1.71574	0		-4.09708	7.99679e-05	7.99615e-05	-4.10593	7.83565e-05	7.83503e-05	-4.082	8.27942e-05	8.27874e-05
32	1	56	F	14.62	1.13796e+06	6.05613	7		-2.86047	0.00137889	0.001377	-2.87238	0.00134159	0.00133979	-2.2699	0.00537155	0.00534286
33	1	85	F	18.58	69052.6	4.83918	5		-0.155344	0.699287	0.411518	-0.166111	0.682164	0.405528	-0.7025	0.198381	0.165541
34	0	61	F	17.78	121626	5.08503	6		-2.55657	0.00277608	0.00276839	-2.56804	0.00270373	0.00269644	-2.4322	0.00369658	0.00368296
35	0	67	F	30.87	11.5436	1.06234	2		-2.80181	0.00157829	0.0015758	-2.81182	0.00154233	0.00153996	-3.0972	0.000799466	0.000798827
36	0	39	F	39.64	0.0232933	-1.63277	0		-6.23976	5.75764e-07	5.75763e-07	-6.24962	5.62839e-07	5.62839e-07	-6.2408	5.74381e-07	5.74381e-07
37	0	35	M	13.62	2.30907e+06	6.36344	7		-4.51952	3.02331e-05	3.02322e-05	-4.53152	2.94089e-05	2.9408e-05	-4.0175	9.60506e-05	9.60414e-05
38	0	90	F	32.82	2.9046	0.463086	1		-0.578264	0.264081	0.208911	-0.587482	0.258534	0.205425	-0.98787	0.102832	0.0932439
39	1	75	F	12.7	4.42755e+06	6.64616	7		-0.792007	0.161433	0.138995	-0.803619	0.157174	0.135826	-0.3167	0.482281	0.325364
40	1	90	F	17.06	202438	5.30629	6		0.455552	2.85464	0.740573	0.444763	2.7846	0.735771	0.549	3.53997	0.779734
41	1	80	F	19.01	50937.4	4.70704	5		-0.694739	0.201958	0.168024	-0.705593	0.196973	0.16456	-1.2165	0.0607435	0.057265
42	0	47	F	26.92	188.893	2.27621	3		-4.58746	2.5855e-05	2.58543e-05	-4.59838	2.5213e-05	2.52124e-05	-4.5981	2.5229e-05	2.52284e-05
43	0	84	F	20.13	23059.5	4.36285	5		-0.359258	0.437262	0.304233	-0.369896	0.426682	0.299073	-0.8053	0.156567	0.135372
44	0	94	F	31.85	5.77001	0.761176	1		-0.105684	0.784	0.439462	-0.114895	0.767546	0.434244	-0.57667	0.265051	0.209518
45	0	81	M	14.29	1.43728e+06	6.15754	7		0.139462	1.37868	0.579598	0.128716	1.34498	0.573557	0.7113	5.14399	0.837239
46	1	86	M	19.73	30603.7	4.48577	5		0.2938	1.96698	0.662957	0.283726	1.92188	0.657754	-0.1885	0.647888	0.393163
47	0	47	F	16.78	246796	5.39234	6		-3.9223	0.000119592	0.000119578	-3.93423	0.000116352	0.000116338	-3.8714	0.000134462	0.000134444
48	0	49	M	38.68	0.0459462	-1.33775	0		-4.73206	1.85326e-05	1.85323e-05	-4.74121	1.81465e-05	1.81462e-05	-4.8016	1.57906e-05	1.57904e-05
49	0	81	F	28.32	70.1424	1.84598	2		-1.20321	0.0626306	0.0589392	-1.21311	0.061219	0.0576875	-1.658	0.0219786	0.0215059
50	0	58	F	22.51	4280.08	3.63145	4		-3.17356	0.000670568	0.000670118	-3.18463	0.000653684	0.000653257	-3.3148	0.000484395	0.000484161
51	0	61	F	37.04	0.146635	-0.833762	0		-3.81998	0.000151365	0.000151342	-3.82952	0.000148073	0.000148051	-3.9792	0.000104906	0.000104895
52	0	80	F	32.87	2.80363	0.44772	1		-1.60392	0.0248932	0.0242886	-1.61339	0.0243561	0.023777	-2.01587	0.00964118	0.00954911
53	0	78	F	27.78	102.785	2.01193	3		-1.4745	0.0335348	0.0324467	-1.48454	0.0327691	0.0317294	-1.4113	0.0387882	0.0373399
54	0	64	M	20.95	12907.9	4.11086	5		-2.03546	0.00921603	0.00913187	-2.04598	0.00899542	0.00891522	-2.4501	0.00354732	0.00353478
55	0	68	M	21.87	6731.79	3.82813	4		-1.68686	0.0205658	0.0201513	-1.69718	0.0200825	0.0196871	-1.8756	0.0133168	0.0131418
56	1	78	M	26.65	228.659	2.35919	3		-0.978035	0.105188	0.0951763	-0.987627	0.10289	0.0932912	-1.0001	0.099977	0.0908901
57	0	65	M	34.86	0.685762	-0.163827	0		-2.84568	0.00142666	0.00142463	-2.85479	0.00139704	0.0013951	-3.1568	0.000696947	0.000696462
58	0	58	F	31.06	10.0914	1.00395	2		-3.73442	0.000184325	0.000184291	-3.74464	0.000180037	0.000180005	-4.0224	9.4973e-05	9.49639e-05
59	0	60	M	39.03	0.0358666	-1.44531	0		-3.63041	0.000234203	0.000234148	-3.63923	0.000229492	0.000229439	-3.6708	0.000213403	0.000213357
60	0	86	F	31.65	6.6472	0.822638	1		-0.910465	0.122895	0.109445	-0.919904	0.120253	0.107345	-1.39907	0.0398961	0.0383654
61	0	89	M	37	0.150845	-0.82147	0		-0.532355	0.293525	0.226919	-0.540631	0.287984	0.223593	-0.6896	0.204362	0.169685
62	0	33	F	40	0.01	-2	0		-6.8768	1.32802e-07	1.32802e-07	-6.94147	1.14428e-07	1.14428e-07	-6.8576	1.38803e-07	1.38803e-07
63	0	79	M	12.66	4.55465e+06	6.65846	7		0.0419106	1.10131	0.524107	0.0309508	1.07387	0.517809	0.5057	3.20406	0.762134
64	0	71	F	34.26	1.04848	0.0205594	1		-2.61524	0.00242528	0.00241941	-2.62481	0.00237244	0.00236682	-2.94107	0.00114533	0.00114402
65	0	65	M	34.33	0.99781	-0.0009523	0		-2.81091	0.00154557	0.00154318	-2.82008	0.0015133	0.00151101	-3.1568	0.000696947	0.000696462
66	0	42	F	38.69	0.0456222	-1.34082	0		-5.87073	1.34671e-06	1.34671e-06	-5.8806	1.31643e-06	1.31643e-06	-5.9324	1.16842e-06	1.16842e-06
67	1	93	F	33.08	2.41649	0.383185	1		-0.288606	0.51451	0.33972	-0.297721	0.503824	0.335029	-0.67947	0.209185	0.172997
68	0	69	M	28.21	75.8202	1.87978	2		-2.00051	0.00998837	0.00988959	-2.01018	0.00976843	0.00967393	-2.4804	0.00330826	0.00329735
69	0	81	M	39.15	0.0329468	-1.48219	0		-1.49129	0.0322634	0.031255	-1.49956	0.0316549	0.0306836	-1.512	0.030761	0.029843
70	1	82	F	34.45	0.91658	-0.0378295	0		-1.50309	0.0313987	0.0304428	-1.51235	0.0307361	0.0298195	-1.8204	0.0151217	0.0148964
71	0	58	M	25.87	397.091	2.59889	3		-2.97162	0.00106753	0.00106639	-2.98181	0.00104278	0.00104169	-3.0561	0.00087882	0.000878048
72	1	79	M	23.7	1843.97	3.26575	4		-0.682285	0.207833	0.172071	-0.692145	0.203168	0.168861	-0.7448	0.17997	0.152521
73	1	72	F	25.32	586.018	2.76791	3		-1.92656	0.0118424	0.0117038	-1.93699	0.0115613	0.0114292	-2.0281	0.00937346	0.00928642
74	0	61	M	35.86	0.337959	-0.471137	0		-3.32023	0.00047838	0.000478152	-3.32934	0.000468445	0.000468226	-3.568	0.000270396	0.000270323
75	0	54	M	34.74	0.746536	-0.126949	0		-3.96242	0.000109038	0.000109026	-3.97183	0.000106702	0.00010669	-4.2876	5.15703e-05	5.15677e-05
76	1	81	M	21.48	8871.18	3.94798	4		-0.332183	0.465389	0.317588	-0.342213	0.454765	0.312604	-0.5392	0.288935	0.224166
77	0	79	M	30.89	11.3814	1.05619	2		-1.15393	0.0701568	0.0655575	-1.16307	0.0686951	0.0642794	-1.4524	0.0352858	0.0340832
78	0	83	F	31.25	8.82191	0.945562	1		-1.19094	0.064426	0.0605265	-1.2005	0.0630238	0.0592873	-1.70747	0.0196124	0.0192351
79	0	57	M	40	0.01	-2	0		-4.00075	9.98274e-05	9.98174e-05	-4.06425	8.62489e-05	8.62415e-05	-3.9792	0.000104906	0.000104895
80	1	77	F	30.21	18.4147	1.26516	2		-1.73614	0.0183593	0.0180283	-1.74596	0.0179491	0.0176326	-2.0692	0.00852707	0.00845498
81	0	65	F	40	0.01	-2	0		-3.60519	0.000248203	0.000248141	-3.66903	0.000214272	0.000214226	-3.568	0.000270396	0.000270323
82	1	79	F	35.8	0.352616	-0.452698	0		-1.89836	0.012637	0.0124793	-1.90756	0.0123719	0.0122207	-2.1288	0.00743361	0.00737876
83	0	79	M	35.78	0.357642	-0.446552	0		-1.4747	0.0335195	0.0324324	-1.48336	0.032858	0.0318127	-1.7176	0.0191602	0.0188
84	0	25	F	38.58	0.0493151	-1.30702	0		-7.60155	2.50294e-08	2.50294e-08	-7.61188	2.44412e-08	2.44412e-08	-7.68	2.0893e-08	2.0893e-08
85	1	91	F	35.2	0.539123	-0.268312	0		-0.632148	0.233266	0.189145	-0.641104	0.228505	0.186003	-0.8952	0.127292	0.112918
86	0	54	M	37.61	0.097965	-1.00893	0		-4.15069	7.0683e-05	7.0678e-05	-4.15981	6.92138e-05	6.9209e-05	-4.2876	5.15703e-05	5.15677e-05
87	0	83	F	36.35	0.238936	-0.621719	0		-1.52549	0.0298205	0.0289569	-1.53453	0.0292056	0.0283768	-1.7176	0.0191602	0.0188
88	0	64	M	38.65	0.0469319	-1.32853	0		-3.19653	0.000636018	0.000635614	-3.20529	0.000623319	0.00062293	-3.2596	0.000550047	0.000549745
89	0	83	F	31.38	8.0466	0.905612	1		-1.19947	0.0631733	0.0594196	-1.20901	0.0618002	0.0582033	-1.70747	0.0196124	0.0192351
90	0	83	F	36.47	0.219485	-0.658596	0		-1.53336	0.0292848	0.0284516	-1.54239	0.0286818	0.0278821	-1.7176	0.0191602	0.0188
91	0	86	F	37.34	0.118589	-0.925955	0		-1.28371	0.0520338	0.0494602	-1.29259	0.0509816	0.0485086	-1.4092	0.0389762	0.0375141
92	0	70	M	33.2	2.21977	0.346308	1		-2.2256	0.00594841	0.00591324	-2.23475	0.00582444	0.00579071	-2.63267	0.00232986	0.00232445
93	1	89	F	38.6	0.0486221	-1.31317	0		-1.05965	0.0871657	0.080177	-1.06832	0.0854431	0.0787172	-1.1008	0.0792866	0.0734621
94	0	70	M	38.55	0.0503732	-1.2978	0		-2.57655	0.00265127	0.00264426	-2.58516	0.00259921	0.00259247	-2.6428	0.00227615	0.00227098
95	0	63	F	36.8	0.173777	-0.760008	0		-3.59976	0.000251329	0.000251266	-3.60928	0.000245879	0.000245819	-3.7736	0.000168422	0.000168394
96	0	76	F	27.13	162.809	2.21168	3		-1.63634	0.0231025	0.0225808	-1.64649	0.0225689	0.0220708	-1.6169	0.0241602	0.0235902
97	0	62	M	29.9	22.9314	1.36043	2		-2.82703	0.00148926	0.00148705	-2.83671	0.00145643	0.00145431	-3.2	0.000630957	0.000630559
98	0	63	F	37.73	0.0899899	-1.04581	0		-3.66076	0.000218393	0.000218345	-3.67019	0.000213702	0.000213657	-3.7736	0.000168422	0.000168394
99	0	76	F	31.08	9.94959	0.997805	1		-1.89545	0.0127218	0.012562	-1.90521	0.0124393	0.0122864	-2.42707	0.0037405	0.00372656
100	0	56	M	37.48	0.107404	-0.968979	0		-3.93768	0.00011543	0.000115416	-3.94677	0.000113041	0.000113028	-4.082	8.27942e-05	8.27874e-05
101	0	72	M	29.27	35.8126	1.55404	2		-1.76333	0.0172454	0.0169531	-1.77281	0.0168728	0.0165929	-2.172	0.00672977	0.00668478
102	1	85	F	37.87	0.0815024	-1.08883	0		-1.42072	0.0379561	0.0365681	-1.42956	0.0371909	0.0358573	-1.512	0.030761	0.029843
103	0	79	M	22.36	4759.36	3.67755	4		-0.594384	0.254458	0.202843	-0.604378	0.248669	0.199147	-0.7448	0.17997	0.152521
104	0	62	M	40	0.01	-2	0		-3.48956	0.00032392	0.000323815	-3.55293	0.000279944	0.000279866	-3.4652	0.00034261	0.000342493
105	0	81	M	27.55	120.951	2.08261	3		-0.73036	0.186054	0.156868	-0.739785	0.18206	0.15402	-0.6917	0.203376	0.169005
106	0	42	F	37.51	0.105148	-0.978198	0		-5.79332	1.60946e-06	1.60946e-06	-5.80332	1.57284e-06	1.57284e-06	-5.9324	1.16842e-06	1.16842e-06
107	0	73	F	40	0.01	-2	0		-2.78729	0.00163195	0.00162929	-2.85093	0.00140953	0.00140755	-2.7456	0.00179639	0.00179317
108	0	83	F	16.46	309512	5.49068	6		-0.220753	0.601516	0.375592	-0.231783	0.586432	0.369655	-0.1706	0.67515	0.403038
109	0	71	M	39.12	0.0336537	-1.47297	0		-2.5117	0.00307824	0.00306879	-2.52023	0.00301836	0.00300927	-2.54	0.00288403	0.00287574
110	0	58	F	23.88	1623.44	3.21044	4		-3.26343	0.000545223	0.000544926	-3.27436	0.000531663	0.00053138	-3.3148	0.000484395	0.000484161
111	0	72	F	23.37	2328.98	3.36717	4		-1.79864	0.0158985	0.0156497	-1.80927	0.0155142	0.0152772	-1.8756	0.0133168	0.0131418
112	0	77	F	31.9	5.56943	0.745811	1		-1.847	0.0142232	0.0140237	-1.85665	0.0139107	0.0137199	-2.32427	0.00473947	0.00471712
113	0	83	F	24.12	1369.88	3.13668	4		-0.723229	0.189135	0.159052	-0.733496	0.184716	0.155916	-0.7448	0.17997	0.152521
114	0	72	F	35.45	0.451711	-0.34514	0		-2.59106	0.00256412	0.00255756	-2.60048	0.00250909	0.00250281	-2.8484	0.00141775	0.00141574
115	0	50	M	28.96	44.5967	1.6493	2		-3.99222	0.000101808	0.000101798	-4.00231	9.94707e-05	9.94608e-05	-4.4336	3.68468e-05	3.68455e-05
116	0	34	F	24.61	968.503	2.9861	3		-5.76501	1.71785e-06	1.71785e-06	-5.7765	1.67301e-06	1.67301e-06	-5.9345	1.16279e-06	1.16279e-06
117	1	68	M	32.59	3.41796	0.533767	1		-2.39006	0.00407324	0.00405672	-2.39932	0.00398732	0.00397148	-2.83827	0.00145121	0.00144911
118	0	63	M	35.96	0.314871	-0.501868	0		-3.12231	0.000754552	0.000753983	-3.13136	0.000738985	0.00073844	-3.3624	0.00043411	0.000433922
119	1	72	M	24.97	750.705	2.87547	3		-1.48126	0.0330174	0.0319621	-1.49117	0.0322722	0.0312632	-1.6169	0.0241602	0.0235902
120	0	39	F	36.81	0.172552	-0.763081	0		-6.05411	8.82846e-07	8.82845e-07	-6.06426	8.62468e-07	8.62467e-07	-6.2408	5.74381e-07	5.74381e-07
121	1	81	M	24.45	1084.6	3.03527	4		-0.527008	0.297161	0.229086	-0.536741	0.290575	0.225152	-0.5392	0.288935	0.224166
122	0	29	F	24.7	908.747	2.95844	3		-6.28211	5.22269e-07	5.22268e-07	-6.29371	5.08495e-07	5.08494e-07	-6.4485	3.56041e-07	3.56041e-07
123	0	77	M	21.72	7485.6	3.87423	4		-0.756877	0.175034	0.148961	-0.766986	0.171007	0.146034	-0.9504	0.112099	0.100799
124	1	64	M	24.25	1249.49	3.09673	4		-2.25193	0.00559851	0.00556734	-2.26212	0.00546863	0.00543889	-2.2868	0.00516654	0.00513999
125	0	60	M	31.01	10.4548	1.01932	2		-3.10432	0.000786472	0.000785854	-3.11394	0.000769236	0.000768644	-3.4056	0.000393007	0.000392852
126	0	26	M	20.22	21636.7	4.33519	5		-5.8726	1.34092e-06	1.34091e-06	-5.88418	1.30564e-06	1.30563e-06	-6.3565	4.40048e-07	4.40048e-07
127	1	61	M	24.97	750.705	2.87547	3		-2.60587	0.00247816	0.00247203	-2.61607	0.00242064	0.00241479	-2.7477	0.00178772	0.00178453
128	0	45	F	28.26	73.1845	1.86442	2		-4.87983	1.31877e-05	1.31875e-05	-4.89067	1.28626e-05	1.28625e-05	-5.3588	4.37724e-06	4.37722e-06
129	0	42	M	24.99	740.156	2.86932	3		-4.5497	2.82035e-05	2.82027e-05	-4.56039	2.75178e-05	2.7517e-05	-4.7009	1.99113e-05	1.99109e-05
130	0	80	M	28	87.967	1.94432	2		-0.862116	0.137367	0.120777	-0.871522	0.134424	0.118496	-1.3496	0.0447095	0.0427961
131	0	82	M	21.6	8148.99	3.9111	4		-0.237818	0.578339	0.366423	-0.247809	0.565185	0.361098	-0.4364	0.3661	0.267989
132	0	59	M	37.29	0.12286	-0.91059	0		-3.61851	0.00024071	0.000240652	-3.62753	0.00023576	0.000235704	-3.7736	0.000168422	0.000168394
133	0	54	F	34.58	0.836027	-0.0777798	0		-4.37427	4.22407e-05	4.22389e-05	-4.38424	4.12815e-05	4.12798e-05	-4.6988	2.00078e-05	2.00074e-05
134	0	76	F	26.99	179.764	2.2547	3		-1.62716	0.0235962	0.0230523	-1.63732	0.0230505	0.0225312	-1.6169	0.0241602	0.0235902
135	0	68	M	28.7	53.6047	1.7292	2		-2.13489	0.00733017	0.00727683	-2.14453	0.00716915	0.00711811	-2.5832	0.00261096	0.00260416
136	0	53	M	24.63	954.893	2.97995	3		-3.40147	0.000396764	0.000396606	-3.41191	0.000387339	0.000387189	-3.5701	0.000269092	0.000269019
137	0	34	F	17.78	121626	5.08503	6		-5.31698	4.81966e-06	4.81963e-06	-5.32915	4.6865e-06	4.68648e-06	-5.2078	6.19726e-06	6.19723e-06
138	0	38	F	25.23	624.552	2.79557	3		-5.39673	4.01112e-06	4.0111e-06	-5.40806	3.90791e-06	3.90789e-06	-5.5233	2.99709e-06	2.99708e-06
139	0	32	F	24.34	1172.4	3.06907	4		-5.95178	1.11743e-06	1.11743e-06	-5.96334	1.08807e-06	1.08807e-06	-5.9876	1.02896e-06	1.02896e-06
140	0	76	F	26.28	297.094	2.47289	3		-1.58058	0.0262674	0.0255951	-1.59082	0.0256557	0.025014	-1.6169	0.0241602	0.0235902
141	0	66	M	31.79	6.02026	0.779615	1		-2.54206	0.0028704	0.00286219	-2.55145	0.002809	0.00280113	-3.04387	0.00090392	0.000903104
142	0	35	F	26.94	186.238	2.27007	3		-5.81562	1.52891e-06	1.52891e-06	-5.82685	1.48988e-06	1.48988e-06	-5.8317	1.47333e-06	1.47333e-06
143	0	72	F	27.77	103.515	2.015	3		-2.08727	0.0081795	0.00811314	-2.09746	0.00798985	0.00792652	-2.0281	0.00937346	0.00928642
144	0	61	M	30.17	18.9434	1.27746	2		-2.94698	0.00112986	0.00112858	-2.95666	0.00110495	0.00110373	-3.3028	0.000497966	0.000497719
145	0	63	M	22.37	4725.8	3.67448	4		-2.23084	0.00587703	0.00584269	-2.24125	0.00573787	0.00570514	-2.3896	0.00407756	0.004061
146	0	60	F	29.26	36.0669	1.55711	2		-3.41186	0.000387378	0.000387228	-3.42222	0.000378255	0.000378112	-3.8168	0.000152475	0.000152452
147	0	78	F	40	0.01	-2	0		-2.2761	0.00529536	0.00526747	-2.33961	0.00457501	0.00455417	-2.2316	0.00586678	0.00583256
148	0	76	M	37.01	0.149781	-0.824543	0		-1.8621	0.0137373	0.0135511	-1.87071	0.0134676	0.0132886	-2.026	0.0094189	0.00933101
149	0	77	M	26.99	179.764	2.2547	3		-1.10258	0.0789631	0.0731843	-1.11216	0.0772396	0.0717014	-1.1029	0.0789042	0.0731336
150	0	64	F	15.87	469884	5.67199	6		-2.12456	0.00750646	0.00745053	-2.13615	0.00730894	0.00725591	-2.1238	0.00751969	0.00746357
151	0	39	M	17.38	161418	5.20795	6		-4.35721	4.39326e-05	4.39307e-05	-4.36874	4.2782e-05	4.27802e-05	-4.2826	5.21675e-05	5.21648e-05
152	0	71	F	23.12	2779.67	3.44399	4		-1.88448	0.0130472	0.0128792	-1.89516	0.0127303	0.0125703	-1.9784	0.0105099	0.0104006
153	0	76	M	17.14	191296	5.28171	6		-0.558679	0.276262	0.216462	-0.56927	0.269606	0.212354	-0.479	0.331894	0.24919
154	1	84	F	17.66	132405	5.12191	6		-0.197232	0.634991	0.388376	-0.208116	0.619275	0.38244	-0.0678	0.855461	0.46105
155	1	79	M	18.63	66652.2	4.82381	5		-0.349706	0.446986	0.308908	-0.360071	0.436444	0.303837	-0.9081	0.123566	0.109977
156	0	57	M	22.23	5217.94	3.7175	4		-2.83508	0.00146189	0.00145976	-2.84566	0.00142672	0.00142469	-3.0064	0.000985372	0.000984402
157	0	88	F	34.53	0.866135	-0.0624143	0		-0.89491	0.127377	0.112985	-0.904011	0.124735	0.110902	-1.2036	0.0625749	0.0588899
158	1	69	M	12.96	3.68351e+06	6.56626	7		-1.00014	0.0999667	0.0908816	-1.01133	0.0974241	0.0887753	-0.5223	0.3004	0.231006
159	0	60	M	37.33	0.119431	-0.922882	0		-3.51889	0.000302766	0.000302675	-3.52789	0.00029656	0.000296473	-3.6708	0.000213403	0.000213357
160	0	60	F	39.67	0.0228041	-1.64199	0		-4.09473	8.04018e-05	8.03954e-05	-4.10405	7.8696e-05	7.86898e-05	-4.082	8.27942e-05	8.27874e-05
161	0	23	F	30.17	18.9434	1.27746	2		-7.25435	5.56737e-08	5.56737e-08	-7.26557	5.42541e-08	5.42541e-08	-7.6204	2.39662e-08	2.39662e-08
162	0	67	M	38.17	0.0659139	-1.18102	0		-2.85833	0.0013857	0.00138378	-2.86706	0.00135812	0.00135628	-2.9512	0.00111892	0.00111767
163	0	46	F	29.73	25.8627	1.41267	2		-4.87402	1.33653e-05	1.33651e-05	-4.88469	1.3041e-05	1.30409e-05	-5.256	5.54626e-06	5.54623e-06
164	1	89	M	20.14	22896.9	4.35978	5		0.573618	3.74643	0.789315	0.563662	3.66153	0.785478	0.1199	1.31795	0.568585
165	0	71	F	38.62	0.0479389	-1.31931	0		-2.90124	0.00125533	0.00125375	-2.91038	0.0012292	0.00122769	-2.9512	0.00111892	0.00111767
166	0	62	M	32.82	2.9046	0.463086	1		-3.01857	0.000958136	0.000957219	-3.02796	0.000937638	0.00093676	-3.45507	0.000350695	0.000350572
167	0	54	M	38.82	0.0416127	-1.38077	0		-4.23006	5.88765e-05	5.8873e-05	-4.23906	5.76688e-05	5.76654e-05	-4.2876	5.15703e-05	5.15677e-05
168	0	59	M	37.51	0.105148	-0.978198	0		-3.63294	0.000232843	0.000232788	-3.64194	0.000228066	0.000228014	-3.7736	0.000168422	0.000168394
169	1	83	F	35.58	0.412012	-0.38509	0		-1.47498	0.0334984	0.0324126	-1.4841	0.0328019	0.0317601	-1.7176	0.0191602	0.0188
170	0	84	M	29.69	26.6052	1.42497	2		-0.564026	0.272882	0.214381	-0.573159	0.267203	0.21086	-0.9384	0.115239	0.103331
171	1	73	M	20	25281.3	4.4028	5		-1.053	0.0885115	0.0813143	-1.06338	0.0864203	0.0795459	-1.5249	0.0298607	0.0289949
172	1	73	M	30.29	17.4012	1.24058	2		-1.728	0.0187069	0.0183634	-1.73736	0.0183081	0.0179789	-2.0692	0.00852707	0.00845498
173	0	93	F	37.93	0.0781145	-1.10727	0		-0.606754	0.247313	0.198276	-0.615386	0.242446	0.195136	-0.6896	0.204362	0.169685
174	0	75	F	27.96	90.4925	1.95661	2		-1.79302	0.0161056	0.0158503	-1.80312	0.0157356	0.0154919	-2.2748	0.00531129	0.00528323
175	0	54	F	23.99	1501.87	3.17663	4		-3.67959	0.000209126	0.000209082	-3.69062	0.000203881	0.00020384	-3.726	0.000187932	0.000187896
176	1	93	M	39.08	0.0346199	-1.46067	0		-0.259847	0.549734	0.354728	-0.267812	0.539744	0.350541	-0.2784	0.526744	0.345012
177	0	77	M	31.53	7.23629	0.859516	1		-1.40039	0.0397752	0.0382536	-1.40952	0.0389475	0.0374875	-1.91307	0.012216	0.0120686
178	1	73	M	38.39	0.0564117	-1.24863	0		-2.25934	0.00550381	0.00547368	-2.26789	0.00539649	0.00536752	-2.3344	0.0046302	0.00460886
179	1	84	M	24.87	805.75	2.9062	3		-0.247846	0.565137	0.361078	-0.25746	0.552764	0.355987	-0.3833	0.413714	0.292643
180	0	87	M	36.74	0.181314	-0.741569	0		-0.719775	0.190645	0.160119	-0.728128	0.187013	0.157549	-0.8952	0.127292	0.112918
181	0	93	F	28.29	71.6473	1.8552	2		0.0256055	1.06073	0.514735	0.0160133	1.03756	0.509217	-0.4244	0.376357	0.273444
182	0	78	F	38.99	0.0368963	-1.43302	0		-2.20985	0.00616807	0.00613025	-2.21877	0.00604274	0.00600645	-2.2316	0.00586678	0.00583256
183	0	25	F	24.46	1076.95	3.0322	4		-6.67531	2.11197e-07	2.11197e-07	-6.68705	2.05566e-07	2.05566e-07	-6.7072	1.96246e-07	1.96246e-07
184	1	86	F	39.85	0.0200769	-1.6973	0		-1.44836	0.0356153	0.0343904	-1.45699	0.0349152	0.0337372	-1.4092	0.0389762	0.0375141
185	0	31	F	21.65	7865.72	3.89574	4		-5.87756	1.32569e-06	1.32569e-06	-5.88942	1.28998e-06	1.28997e-06	-6.0904	8.12082e-07	8.12082e-07
186	0	77	M	40	0.01	-2	0		-1.956	0.0110663	0.0109452	-2.01898	0.00957247	0.0094817	-1.9232	0.0119344	0.0117936
187	1	100	F	37.22	0.129099	-0.889078	0		0.155484	1.43049	0.58856	0.146962	1.40269	0.5838	0.03	1.07152	0.517263
188	0	51	M	36.23	0.260111	-0.584841	0		-4.36687	4.29661e-05	4.29643e-05	-4.37621	4.20523e-05	4.20505e-05	-4.596	2.53513e-05	2.53506e-05
189	1	87	M	33.27	2.1125	0.324796	1		-0.492152	0.321994	0.243567	-0.500851	0.315609	0.239896	-0.88507	0.130296	0.115276
190	0	88	F	37.8	0.0856411	-1.06732	0		-1.10941	0.0777295	0.0721234	-1.11819	0.0761749	0.070783	-1.2036	0.0625749	0.0588899
191	1	67	M	32	5.18896	0.71508	1		-2.45359	0.00351889	0.00350655	-2.46294	0.00344398	0.00343216	-2.94107	0.00114533	0.00114402
192	0	70	M	36.98	0.152995	-0.815324	0		-2.47356	0.0033608	0.00334954	-2.48233	0.00329361	0.0032828	-2.6428	0.00227615	0.00227098
193	0	70	M	38.58	0.0493151	-1.30702	0		-2.57851	0.00263929	0.00263234	-2.58712	0.00258747	0.0025808	-2.6428	0.00227615	0.00227098
194	0	87	F	25.14	665.62	2.82323	3		-0.381188	0.41573	0.293651	-0.39125	0.40621	0.288869	-0.4861	0.326513	0.246144
195	1	100	F	35.22	0.531547	-0.274458	0		0.286679	1.93499	0.659283	0.277958	1.89652	0.654758	0.03	1.07152	0.517263
196	0	94	F	25.32	586.018	2.76791	3		0.322667	2.10217	0.677645	0.312805	2.05497	0.672664	0.2335	1.71199	0.631266
197	0	83	F	32.54	3.54105	0.549133	1		-1.27556	0.0530201	0.0503505	-1.28499	0.0518815	0.0493226	-1.70747	0.0196124	0.0192351
198	0	76	F	38.14	0.0673281	-1.1718	0		-2.35857	0.00437957	0.00436047	-2.36762	0.00428924	0.00427092	-2.4372	0.00365426	0.00364096
199	0	94	F	32.79	2.96691	0.472305	1		-0.167345	0.680228	0.404843	-0.176463	0.666096	0.399794	-0.57667	0.265051	0.209518
200	1	66	M	37.08	0.142543	-0.846055	0		-2.88907	0.00129102	0.00128935	-2.89793	0.00126494	0.00126334	-3.054	0.00088308	0.000882301
201	0	87	M	34.38	0.963124	-0.0163178	0		-0.564965	0.272292	0.214017	-0.573554	0.26696	0.210709	-0.8952	0.127292	0.112918
202	0	93	F	31.37	8.10374	0.908685	1		-0.176435	0.66614	0.39981	-0.18572	0.652049	0.394691	-0.67947	0.209185	0.172997
203	1	100	F	27.98	89.2208	1.95047	2		0.761604	5.77569	0.852414	0.752162	5.65148	0.849657	0.2952	1.97333	0.663677
204	1	84	M	39.12	0.0336537	-1.47297	0		-1.18261	0.0656736	0.0616263	-1.1908	0.064446	0.0605442	-1.2036	0.0625749	0.0588899
205	0	80	F	39.68	0.0226433	-1.64506	0		-2.05064	0.00889943	0.00882092	-2.05943	0.00872103	0.00864563	-2.026	0.0094189	0.00933101
206	0	86	F	29.59	28.556	1.4557	2		-0.775334	0.167751	0.143653	-0.784978	0.164067	0.140943	-1.144	0.0717794	0.0669722
207	0	91	M	32.39	3.93758	0.595229	1		-0.0254755	0.943028	0.485339	-0.034159	0.92436	0.480347	-0.47387	0.335838	0.251406
208	1	57	M	39.39	0.0278009	-1.55594	0		-3.96074	0.000109462	0.00010945	-3.9696	0.00010725	0.000107239	-3.9792	0.000104906	0.000104895
209	1	84	F	38.23	0.063174	-1.19946	0		-1.54657	0.0284072	0.0276225	-1.55541	0.0278352	0.0270813	-1.6148	0.0242773	0.0237019
210	1	73	M	34.03	1.23379	0.0912407	1		-1.97333	0.0106333	0.0105214	-1.98232	0.0104155	0.0103082	-2.32427	0.00473947	0.00471712
211	1	84	M	28.21	75.8202	1.87978	2		-0.466941	0.341239	0.254421	-0.476223	0.334024	0.250388	-0.9384	0.115239	0.103331
212	0	81	M	34.31	1.01203	0.0051939	1		-1.1738	0.0670195	0.06281	-1.18255	0.0656826	0.0616343	-1.50187	0.0314869	0.0305257
213	0	74	F	26.39	274.846	2.43909	3		-1.79227	0.0161334	0.0158773	-1.80255	0.0157562	0.0155118	-1.8225	0.0150487	0.0148256
214	0	81	M	30.76	12.478	1.09614	2		-0.940928	0.11457	0.102793	-0.950033	0.112193	0.100876	-1.2468	0.05665	0.0536128
215	0	76	F	36.57	0.204491	-0.689327	0		-2.25558	0.00555162	0.00552097	-2.26479	0.00543516	0.00540577	-2.4372	0.00365426	0.00364096
216	0	76	F	36.54	0.208878	-0.680107	0		-2.25361	0.00557683	0.0055459	-2.26282	0.0054598	0.00543015	-2.4372	0.00365426	0.00364096
217	0	83	F	37.45	0.109709	-0.95976	0		-1.59764	0.0252556	0.0246334	-1.60658	0.0247411	0.0241437	-1.7176	0.0191602	0.0188
218	0	91	M	40	0.01	-2	0		-0.524672	0.298764	0.230037	-0.587287	0.25865	0.205498	-0.484	0.328095	0.247042
219	0	83	F	38.66	0.046601	-1.3316	0		-1.67702	0.021037	0.0206036	-1.68583	0.0206142	0.0201978	-1.7176	0.0191602	0.0188
220	0	88	F	38.44	0.0544507	-1.264	0		-1.1514	0.0705673	0.0659158	-1.16011	0.0691661	0.0646916	-1.2036	0.0625749	0.0588899
221	1	55	M	35.98	0.310446	-0.508014	0		-3.94152	0.000114413	0.0001144	-3.95078	0.000112	0.000111987	-4.1848	6.53431e-05	6.53389e-05
222	0	93	F	34.36	0.976851	-0.0101716	0		-0.372571	0.424062	0.297783	-0.381558	0.415376	0.293474	-0.6896	0.204362	0.169685
223	0	74	F	38.33	0.0588583	-1.23019	0		-2.57551	0.00265762	0.00265058	-2.58459	0.00260261	0.00259585	-2.6428	0.00227615	0.00227098
224	1	100	F	38.76	0.0434175	-1.36234	0		0.0544636	1.13361	0.531311	0.0460957	1.11198	0.52651	0.03	1.07152	0.517263
225	0	86	F	32.2	4.5042	0.653618	1		-0.946544	0.113098	0.101607	-0.955928	0.110681	0.0996513	-1.39907	0.0398961	0.0383654
226	0	81	M	38.81	0.0419082	-1.3777	0		-1.46899	0.0339635	0.0328479	-1.47729	0.0333204	0.0322459	-1.512	0.030761	0.029843
227	0	76	F	33.53	1.7575	0.244896	1		-2.05616	0.0087869	0.00871036	-2.06567	0.00859657	0.0085233	-2.42707	0.0037405	0.00372656
228	0	91	M	37.26	0.125496	-0.901371	0		-0.344935	0.451924	0.311259	-0.353133	0.443472	0.307226	-0.484	0.328095	0.247042
229	0	29	F	33.87	1.38169	0.14041	1		-6.88363	1.30727e-07	1.30727e-07	-6.89433	1.27547e-07	1.27547e-07	-7.25867	5.51226e-08	5.51226e-08
230	0	83	F	38.98	0.0371583	-1.42994	0		-1.69801	0.0200444	0.0196505	-1.70679	0.019643	0.0192645	-1.7176	0.0191602	0.0188
231	0	83	F	33.64	1.62589	0.211092	1		-1.34772	0.0449038	0.0429741	-1.35703	0.0439506	0.0421003	-1.70747	0.0196124	0.0192351
232	0	72	M	32.95	2.64933	0.423135	1		-2.00472	0.00989181	0.00979492	-2.01384	0.00968625	0.00959333	-2.42707	0.0037405	0.00372656
233	0	30	M	22.1	5720.7	3.75745	4		-5.58697	2.58838e-06	2.58838e-06	-5.59826	2.52197e-06	2.52196e-06	-5.782	1.65196e-06	1.65196e-06
234	0	76	F	16.3	346615	5.53985	6		-0.925921	0.118599	0.106024	-0.937147	0.115572	0.103599	-0.8902	0.128766	0.114077
235	0	71	F	30.91	11.2214	1.05005	2		-2.39549	0.00402266	0.00400654	-2.40539	0.00393199	0.00391659	-2.686	0.00206063	0.00205639
236	0	30	M	18.31	83589.9	4.92215	5		-5.33836	4.5882e-06	4.58818e-06	-5.35002	4.4666e-06	4.46658e-06	-5.9453	1.13423e-06	1.13423e-06
237	0	49	M	22.39	4659.39	3.66833	4		-3.66348	0.00021703	0.000216983	-3.67425	0.000211715	0.00021167	-3.8288	0.00014832	0.000148298
238	0	41	F	33.04	2.48587	0.395478	1		-5.60234	2.4984e-06	2.4984e-06	-5.6128	2.43892e-06	2.43891e-06	-6.02507	9.43909e-07	9.43908e-07
239	0	33	F	38.12	0.0682877	-1.16566	0		-6.75347	1.76411e-07	1.76411e-07	-6.76364	1.7233e-07	1.7233e-07	-6.8576	1.38803e-07	1.38803e-07
240	0	54	M	30.88	11.4622	1.05927	2		-3.70921	0.000195337	0.000195299	-3.71901	0.000190982	0.000190946	-4.0224	9.4973e-05	9.49639e-05
241	0	46	M	24.61	968.503	2.9861	3		-4.11582	7.65915e-05	7.65856e-05	-4.12644	7.47406e-05	7.4735e-05	-4.2897	5.13216e-05	5.13189e-05
242	0	28	F	27.14	161.661	2.20861	3		-6.5444	2.85495e-07	2.85495e-07	-6.55579	2.78105e-07	2.78105e-07	-6.5513	2.80996e-07	2.80996e-07
243	0	25	F	30.4	16.0982	1.20678	2		-7.06496	8.61069e-08	8.61069e-08	-7.07611	8.39257e-08	8.39257e-08	-7.4148	3.84769e-08	3.84769e-08
244	0	39	F	34.17	1.11742	0.0482173	1		-5.88094	1.31541e-06	1.31541e-06	-5.89134	1.28427e-06	1.28427e-06	-6.23067	5.87936e-07	5.87936e-07
245	0	27	M	19.13	46790.7	4.67016	5		-5.69886	2.00051e-06	2.0005e-06	-5.71052	1.9475e-06	1.9475e-06	-6.2537	5.57571e-07	5.5757e-07
246	0	84	F	37.31	0.121133	-0.916736	0		-1.48622	0.0326421	0.0316103	-1.49515	0.031978	0.0309871	-1.6148	0.0242773	0.0237019
247	0	56	F	35.7	0.378471	-0.421967	0		-4.24326	5.71133e-05	5.71101e-05	-4.25307	5.58374e-05	5.58343e-05	-4.4932	3.21218e-05	3.21208e-05
248	0	55	M	32.55	3.51609	0.54606	1		-3.71652	0.000192077	0.00019204	-3.72612	0.000187878	0.000187842	-4.17467	6.68852e-05	6.68807e-05
249	0	72	F	34.62	0.812695	-0.0900722	0		-2.53662	0.00290659	0.00289817	-2.54612	0.00284367	0.0028356	-2.8484	0.00141775	0.00141574
250	0	15	F	33.47	1.83373	0.263334	1		-8.28872	5.14373e-09	5.14373e-09	-8.29982	5.01397e-09	5.01397e-09	-8.69787	2.00507e-09	2.00507e-09
251	0	48	F	29.05	41.8451	1.62164	2		-4.62494	2.3717e-05	2.37164e-05	-4.63562	2.31408e-05	2.31402e-05	-5.0504	8.9043e-06	8.90423e-06
252	0	38	F	21.84	6876.22	3.83735	4		-5.17436	6.69331e-06	6.69327e-06	-5.18602	6.51601e-06	6.51597e-06	-5.3708	4.25794e-06	4.25793e-06
253	0	44	M	18.86	56641.3	4.75313	5		-3.94311	0.000113996	0.000113983	-3.95436	0.000111082	0.000111069	-4.5061	3.11817e-05	3.11807e-05
254	0	83	F	22.28	5036.55	3.70213	4		-0.60253	0.24973	0.199827	-0.61298	0.243792	0.196007	-0.7448	0.17997	0.152521
255	0	84	M	26.11	335.07	2.52514	3		-0.329187	0.468612	0.319085	-0.338677	0.458482	0.314356	-0.3833	0.413714	0.292643
256	0	27	M	16.88	229936	5.36161	6		-5.55127	2.81018e-06	2.81017e-06	-5.56315	2.73431e-06	2.7343e-06	-5.5162	3.04649e-06	3.04648e-06
257	0	33	M	34.54	0.860028	-0.0654874	0		-6.09629	8.01142e-07	8.01141e-07	-6.10626	7.82957e-07	7.82956e-07	-6.4464	3.57767e-07	3.57767e-07
258	0	41	F	20.45	18387	4.26451	5		-4.77647	1.67315e-05	1.67312e-05	-4.78819	1.6286e-05	1.62857e-05	-5.2257	5.94703e-06	5.94699e-06
259	0	54	F	32.42	3.85487	0.58601	1		-4.23258	5.85358e-05	5.85324e-05	-4.24277	5.71782e-05	5.7175e-05	-4.68867	2.048e-05	2.04796e-05
260	0	38	F	23.66	1896.9	3.27805	4		-5.29375	5.08456e-06	5.08454e-06	-5.30522	4.95194e-06	4.95192e-06	-5.3708	4.25794e-06	4.25793e-06
261	0	52	F	25.74	435.352	2.63884	3		-3.99886	0.000100262	0.000100252	-4.00977	9.77753e-05	9.77658e-05	-4.0841	8.23948e-05	8.2388e-05
262	0	26	F	27.59	117.576	2.07032	3		-6.7784	1.66573e-07	1.66573e-07	-6.78979	1.62258e-07	1.62258e-07	-6.7569	1.75025e-07	1.75025e-07
263	0	77	M	23.37	2328.98	3.36717	4		-0.865113	0.136423	0.120046	-0.875058	0.133334	0.117648	-0.9504	0.112099	0.100799
264	0	56	F	18.3	84183.5	4.92523	5		-3.10187	0.00079092	0.000790295	-3.11341	0.000770171	0.000769578	-3.6837	0.000207157	0.000207114
265	0	38	M	27.54	121.81	2.08568	3		-5.12592	7.48306e-06	7.483e-06	-5.13646	7.30365e-06	7.3036e-06	-5.1121	7.72503e-06	7.72497e-06
266	0	34	M	27.78	102.785	2.01193	3		-5.55061	2.8144e-06	2.81439e-06	-5.56123	2.74642e-06	2.74641e-06	-5.5233	2.99709e-06	2.99708e-06
267	0	58	M	29.56	29.1687	1.46492	2		-3.21368	0.000611399	0.000611025	-3.2235	0.000597729	0.000597372	-3.6112	0.000244794	0.000244734
268	0	27	F	21.39	9454.51	3.97564	4		-6.26945	5.37708e-07	5.37707e-07	-6.28144	5.23067e-07	5.23067e-07	-6.5016	3.15065e-07	3.15065e-07
269	0	29	F	34.11	1.16589	0.0666559	1		-6.89938	1.26073e-07	1.26073e-07	-6.91005	1.23013e-07	1.23013e-07	-7.25867	5.51226e-08	5.51226e-08
270	0	26	M	31.13	9.60372	0.98244	1		-6.58827	2.58067e-07	2.58067e-07	-6.59876	2.51907e-07	2.51907e-07	-7.15587	6.98441e-08	6.98441e-08
271	0	37	M	31.99	5.2258	0.718153	1		-5.52007	3.01949e-06	3.01948e-06	-5.53019	2.94993e-06	2.94992e-06	-6.02507	9.43909e-07	9.43908e-07
272	1	78	M	32.71	3.13971	0.49689	1		-1.37556	0.0421158	0.0404137	-1.38454	0.0412531	0.0396187	-1.81027	0.0154785	0.0152426
273	0	72	M	24.79	852.678	2.93079	3		-1.46945	0.0339274	0.0328141	-1.47938	0.0331603	0.0320959	-1.6169	0.0241602	0.0235902
274	0	53	F	26.13	330.362	2.51899	3		-3.92221	0.000119617	0.000119602	-3.93305	0.000116667	0.000116654	-3.9813	0.0001044	0.000104389
275	0	67	M	27.6	116.747	2.06724	3		-2.16497	0.00683965	0.00679319	-2.17475	0.00668731	0.00664289	-2.1309	0.00739776	0.00734343
276	0	20	F	21.12	11444.9	4.05861	5		-6.96741	1.07794e-07	1.07794e-07	-6.9796	1.04809e-07	1.04809e-07	-7.3845	4.12572e-08	4.12572e-08
277	0	18	F	28.48	62.6342	1.79681	2		-7.65468	2.21474e-08	2.21474e-08	-7.66619	2.15678e-08	2.15678e-08	-8.1344	7.33838e-09	7.33838e-09
278	0	63	F	17.95	107841	5.03279	6		-2.36325	0.00433266	0.00431397	-2.37464	0.00422042	0.00420268	-2.2266	0.00593472	0.0058997
279	0	17	F	29.82	24.267	1.38502	2		-7.84482	1.4295e-08	1.4295e-08	-7.85622	1.39244e-08	1.39244e-08	-8.2372	5.79162e-09	5.79162e-09
280	0	55	M	27.67	111.105	2.04573	3		-3.39641	0.000401412	0.000401251	-3.4065	0.000392197	0.000392044	-3.3645	0.000432016	0.00043183
281	0	58	F	26.44	265.292	2.42372	3		-3.43136	0.000370378	0.000370241	-3.44204	0.000361378	0.000361247	-3.4673	0.000340957	0.000340841
282	0	53	M	29.32	34.5677	1.53867	2		-3.70912	0.00019538	0.000195342	-3.71909	0.000190944	0.000190908	-4.1252	7.49549e-05	7.49493e-05
283	0	59	F	19.86	27914.1	4.44582	5		-2.89749	0.00126623	0.00126463	-2.9088	0.00123368	0.00123216	-3.3753	0.000421405	0.000421228
284	0	55	M	36.43	0.225786	-0.646303	0		-3.97104	0.000106895	0.000106884	-3.98026	0.000104651	0.00010464	-4.1848	6.53431e-05	6.53389e-05
285	0	57	M	19.87	27717.3	4.44275	5		-2.68027	0.00208798	0.00208363	-2.69109	0.00203664	0.0020325	-3.1697	0.00067655	0.000676093
286	0	58	F	24.34	1172.4	3.06907	4		-3.2936	0.000508627	0.000508368	-3.30449	0.000496029	0.000495783	-3.3148	0.000484395	0.000484161
287	0	30	F	34.45	0.91658	-0.0378295	0		-6.81944	1.5155e-07	1.5155e-07	-6.83005	1.47893e-07	1.47893e-07	-7.166	6.82339e-08	6.82339e-08
288	0	85	F	23.85	1658.27	3.21966	4		-0.501043	0.315469	0.239815	-0.511284	0.308117	0.235542	-0.5392	0.288935	0.224166
289	0	11	M	33.26	2.1275	0.327869	1		-8.26155	5.47579e-09	5.47579e-09	-8.27222	5.34291e-09	5.34291e-09	-8.69787	2.00507e-09	2.00507e-09
290	0	47	F	25.48	523.289	2.71874	3		-4.493	3.2137e-05	3.21359e-05	-4.50406	3.13286e-05	3.13276e-05	-4.5981	2.5229e-05	2.52284e-05
291	0	34	F	40	0.01	-2	0		-6.77456	1.68051e-07	1.68051e-07	-6.8392	1.4481e-07	1.4481e-07	-6.7548	1.75873e-07	1.75873e-07
292	0	49	F	33.83	1.42136	0.152703	1		-4.83626	1.45795e-05	1.45792e-05	-4.84644	1.42417e-05	1.42415e-05	-5.20267	6.2709e-06	6.27086e-06
293	0	72	F	29.95	22.1343	1.34507	2		-2.23028	0.0058847	0.00585027	-2.24025	0.00575113	0.00571825	-2.5832	0.00261096	0.00260416
294	0	10	F	25.55	498	2.69723	3		-8.28038	5.2435e-09	5.2435e-09	-8.29239	5.10043e-09	5.10043e-09	-8.4017	3.96552e-09	3.96552e-09
295	0	46	F	28.19	76.9008	1.88593	2		-4.773	1.68655e-05	1.68652e-05	-4.78382	1.64505e-05	1.64502e-05	-5.256	5.54626e-06	5.54623e-06
296	0	31	M	25.68	454.234	2.65728	3		-5.71957	1.90734e-06	1.90733e-06	-5.73048	1.86004e-06	1.86003e-06	-5.8317	1.47333e-06	1.47333e-06
297	0	73	M	33.62	1.64907	0.217238	1		-1.94644	0.0113126	0.0111861	-1.95546	0.0110799	0.0109585	-2.32427	0.00473947	0.00471712
298	0	6	F	24.09	1399.27	3.1459	4		-8.59356	2.54943e-09	2.54943e-09	-8.60582	2.47845e-09	2.47845e-09	-8.6604	2.18575e-09	2.18575e-09
299	0	13	F	23.31	2429.99	3.3856	4		-7.82673	1.4903e-08	1.4903e-08	-7.83889	1.44915e-08	1.44915e-08	-7.9408	1.14604e-08	1.14604e-08
300	0	42	F	24.75	877.157	2.94308	3		-4.9563	1.10587e-05	1.10585e-05	-4.96756	1.07755e-05	1.07754e-05	-5.1121	7.72503e-06	7.72497e-06
301	0	5	F	35.54	0.423841	-0.372797	0		-9.44688	3.57368e-10	3.57368e-10	-9.45803	3.4831e-10	3.4831e-10	-9.736	1.83654e-10	1.83654e-10
302	0	68	M	26.32	288.802	2.4606	3		-1.97876	0.0105011	0.010392	-1.98865	0.0102648	0.0101605	-2.0281	0.00937346	0.00928642
303	0	45	F	26.29	294.999	2.46982	3		-4.7506	1.77581e-05	1.77577e-05	-4.76164	1.73125e-05	1.73122e-05	-4.8037	1.57145e-05	1.57142e-05
304	0	31	M	21.47	8934.17	3.95105	4		-5.44341	3.6024e-06	3.60239e-06	-5.45473	3.50968e-06	3.50966e-06	-5.6792	2.09315e-06	2.09314e-06
305	0	45	M	33.67	1.59174	0.201872	1		-4.81237	1.54039e-05	1.54036e-05	-4.82212	1.5062e-05	1.50618e-05	-5.20267	6.2709e-06	6.27086e-06
306	0	53	M	18.97	52399.8	4.71933	5		-3.03019	0.000932853	0.000931984	-3.04119	0.000909512	0.000908686	-3.5809	0.000262482	0.000262413
307	0	81	M	30.9	11.3011	1.05312	2		-0.950111	0.112173	0.100859	-0.959202	0.109849	0.0989769	-1.2468	0.05665	0.0536128
308	0	58	F	26.2	314.397	2.49748	3		-3.41561	0.00038405	0.000383903	-3.42632	0.000374698	0.000374558	-3.4673	0.000340957	0.000340841
309	0	39	M	30.36	16.5603	1.21907	2		-5.20867	6.18489e-06	6.18485e-06	-5.2189	6.04087e-06	6.04083e-06	-5.5644	2.72647e-06	2.72646e-06
310	0	44	F	33.01	2.5392	0.404697	1		-5.29366	5.08561e-06	5.08559e-06	-5.30405	4.96538e-06	4.96535e-06	-5.71667	1.92013e-06	1.92012e-06
311	0	89	M	30.57	14.2736	1.15453	2		-0.110563	0.775241	0.436696	-0.11948	0.759486	0.431652	-0.4244	0.376357	0.273444
312	1	61	M	21.4	9387.85	3.97257	4		-2.37169	0.00424925	0.00423127	-2.38224	0.00414722	0.00413009	-2.5952	0.0025398	0.00253337
313	0	37	F	30.56	14.375	1.15761	2		-5.84861	1.41708e-06	1.41708e-06	-5.85942	1.38222e-06	1.38222e-06	-6.1812	6.5887e-07	6.5887e-07
314	0	60	M	27.26	148.501	2.17173	3		-2.85833	0.00138571	0.0013838	-2.86832	0.00135418	0.00135235	-2.8505	0.00141091	0.00140892
315	0	40	F	33.11	2.36573	0.373966	1		-5.70917	1.95359e-06	1.95358e-06	-5.71965	1.90699e-06	1.90699e-06	-6.12787	7.44955e-07	7.44954e-07
316	0	14	M	29.81	24.4393	1.38809	2		-7.72853	1.8684e-08	1.8684e-08	-7.73946	1.82195e-08	1.82195e-08	-8.1344	7.33838e-09	7.33838e-09
317	0	74	F	23.08	2859.47	3.45629	4		-1.57515	0.0265983	0.0259092	-1.58575	0.0259568	0.0253	-1.67	0.0213796	0.0209321
318	0	67	F	23.75	1779.87	3.25039	4		-2.33476	0.00462637	0.00460506	-2.34548	0.00451359	0.00449331	-2.3896	0.00407756	0.004061
319	0	49	M	24.07	1419.22	3.15205	4		-3.77368	0.00016839	0.000168362	-3.78428	0.00016433	0.000164303	-3.8288	0.00014832	0.000148298
320	0	74	M	27.12	163.966	2.21475	3		-1.41782	0.0382106	0.0368043	-1.42747	0.037371	0.0360247	-1.4113	0.0387882	0.0373399
321	0	73	F	28.67	54.7548	1.73842	2		-2.04407	0.00903497	0.00895407	-2.05415	0.00882783	0.00875058	-2.4804	0.00330826	0.00329735
322	1	86	M	25.17	651.639	2.81401	3		-0.06305	0.864868	0.463769	-0.0725823	0.846092	0.458315	-0.1777	0.664202	0.399111
323	0	85	M	28.04	85.5121	1.93203	2		-0.353552	0.443045	0.307021	-0.362825	0.433686	0.302497	-0.8356	0.146016	0.127412
324	0	74	F	33.6	1.67257	0.223384	1		-2.26523	0.00542961	0.00540029	-2.27479	0.00531145	0.00528339	-2.63267	0.00232986	0.00232445
325	0	90	F	31.28	8.63661	0.936343	1		-0.477244	0.333239	0.249947	-0.486616	0.326125	0.245923	-0.98787	0.102832	0.0932439
326	0	55	M	29.14	39.2633	1.59399	2		-3.49284	0.000321486	0.000321383	-3.50278	0.000314212	0.000314113	-3.9196	0.000120337	0.000120323
327	0	79	M	38.49	0.0525579	-1.27936	0		-1.65247	0.0222602	0.0217755	-1.66086	0.0218345	0.0213679	-1.7176	0.0191602	0.0188
328	0	78	F	23.96	1534.1	3.18585	4		-1.22392	0.0597143	0.0563494	-1.23433	0.0582997	0.0550881	-1.2588	0.0551061	0.0522281
329	0	64	M	34.71	0.762553	-0.11773	0		-2.93808	0.00115325	0.00115192	-2.94723	0.0011292	0.00112793	-3.2596	0.000550047	0.000549745
330	0	54	M	22.69	3768.22	3.57614	4		-3.17197	0.000673021	0.000672568	-3.18258	0.00065678	0.000656349	-3.3148	0.000484395	0.000484161
331	0	35	M	26.26	301.328	2.47904	3		-5.34867	4.48055e-06	4.48053e-06	-5.35941	4.37106e-06	4.37104e-06	-5.4205	3.79752e-06	3.7975e-06
332	0	35	F	35.79	0.35512	-0.449625	0		-6.39616	4.01646e-07	4.01646e-07	-6.4065	3.9219e-07	3.9219e-07	-6.652	2.22844e-07	2.22843e-07
333	0	54	F	40	0.01	-2	0		-4.72981	1.86292e-05	1.86288e-05	-4.79393	1.60719e-05	1.60717e-05	-4.6988	2.00078e-05	2.00074e-05
334	0	34	F	20.3	20445.9	4.31061	5		-5.48229	3.2939e-06	3.29389e-06	-5.49421	3.20475e-06	3.20474e-06	-5.9453	1.13423e-06	1.13423e-06
335	0	62	M	39.5	0.0257191	-1.58975	0		-3.45676	0.00034933	0.000349208	-3.46549	0.000342381	0.000342264	-3.4652	0.00034261	0.000342493
336	0	57	F	17.74	125118	5.09732	6		-2.9629	0.00108919	0.00108801	-2.97447	0.00106055	0.00105942	-2.8434	0.00143417	0.00143211
337	0	60	F	30.91	11.2214	1.05005	2		-3.5201	0.000301925	0.000301834	-3.53029	0.000294926	0.000294839	-3.8168	0.000152475	0.000152452
338	0	74	F	26.18	318.878	2.50362	3		-1.7785	0.0166534	0.0163806	-1.78879	0.0162632	0.016003	-1.8225	0.0150487	0.0148256
339	1	95	F	24.02	1470.33	3.16741	4		0.510182	3.23729	0.764	0.500216	3.16385	0.759838	0.4888	3.08177	0.755008
340	1	90	F	18.59	68565.7	4.83611	5		0.355188	2.26562	0.69378	0.344552	2.21081	0.688552	-0.1885	0.647888	0.393163
341	1	91	F	22.7	3741.65	3.57306	4		0.18782	1.54106	0.606464	0.177619	1.50529	0.600844	0.0776	1.19564	0.544552
342	0	73	M	22.86	3341.13	3.52389	4		-1.24061	0.0574634	0.0543408	-1.25071	0.0561425	0.0531581	-1.3616	0.0434911	0.0416784
343	0	43	M	30.69	13.1116	1.11766	2		-4.82136	1.50881e-05	1.50879e-05	-4.83146	1.47414e-05	1.47412e-05	-5.1532	7.02749e-06	7.02744e-06
344	0	54	M	29.02	42.7429	1.63086	2		-3.5872	0.0002587	0.000258633	-3.59718	0.000252824	0.000252761	-4.0224	9.4973e-05	9.49639e-05
345	0	51	M	17	211218	5.32473	6		-3.10544	0.000784449	0.000783835	-3.11669	0.000764385	0.000763801	-3.049	0.000893305	0.000892508
346	0	51	M	21.89	6637.19	3.82198	4		-3.42621	0.000374795	0.000374654	-3.43697	0.000365618	0.000365485	-3.6232	0.000238122	0.000238066
347	0	61	F	23.81	1705.88	3.23195	4		-2.95212	0.00111655	0.00111531	-2.96299	0.00108896	0.00108777	-3.0064	0.000985372	0.000984402
348	0	34	F	32.64	3.29915	0.518402	1		-6.29176	5.10785e-07	5.10785e-07	-6.30245	4.98369e-07	4.98369e-07	-6.74467	1.80024e-07	1.80024e-07
349	0	59	F	40	0.01	-2	0		-4.21862	6.04479e-05	6.04442e-05	-4.28261	5.21657e-05	5.2163e-05	-4.1848	6.53431e-05	6.53389e-05
350	0	54	M	26.93	187.561	2.27314	3		-3.4501	0.000354728	0.000354602	-3.46029	0.000346505	0.000346385	-3.4673	0.000340957	0.000340841
351	0	44	F	32.82	2.9046	0.463086	1		-5.28119	5.23367e-06	5.23365e-06	-5.2916	5.10972e-06	5.10969e-06	-5.71667	1.92013e-06	1.92012e-06
352	0	53	F	38.93	0.0384965	-1.41458	0		-4.76186	1.73039e-05	1.73036e-05	-4.77142	1.69269e-05	1.69266e-05	-4.8016	1.57906e-05	1.57904e-05
353	0	62	M	31.95	5.37583	0.730445	1		-2.9615	0.00109269	0.0010915	-2.97098	0.0010691	0.00106796	-3.45507	0.000350695	0.000350572
354	0	13	F	30.54	14.5798	1.16375	2		-8.301	5.00038e-09	5.00038e-09	-8.31244	4.87038e-09	4.87038e-09	-8.6484	2.24698e-09	2.24698e-09
355	0	40	M	24.91	783.264	2.89391	3		-4.74892	1.78269e-05	1.78266e-05	-4.75967	1.73911e-05	1.73908e-05	-4.9065	1.24022e-05	1.24021e-05
356	0	33	F	28.51	61.3186	1.78759	2		-6.12308	7.53213e-07	7.53213e-07	-6.13421	7.34165e-07	7.34165e-07	-6.5924	2.55623e-07	2.55623e-07
357	0	38	M	21.51	8684.84	3.93876	4		-4.73037	1.86051e-05	1.86047e-05	-4.74151	1.81339e-05	1.81336e-05	-4.9596	1.09749e-05	1.09748e-05
358	0	27	F	30.76	12.478	1.09614	2		-6.8841	1.30586e-07	1.30586e-07	-6.89516	1.27304e-07	1.27304e-07	-7.2092	6.17732e-08	6.17732e-08
359	0	48	M	28.39	66.7527	1.82447	2		-4.1593	6.92943e-05	6.92895e-05	-4.1695	6.76864e-05	6.76819e-05	-4.6392	2.29509e-05	2.29504e-05
360	0	38	F	33.74	1.51482	0.180361	1		-5.95497	1.10926e-06	1.10925e-06	-5.96544	1.08282e-06	1.08282e-06	-6.33347	4.64013e-07	4.64013e-07
361	0	69	F	30.36	16.5603	1.21907	2		-2.56388	0.00272971	0.00272228	-2.57389	0.00266753	0.00266043	-2.8916	0.00128351	0.00128187
362	0	51	M	31.34	8.2776	0.917905	1		-4.0461	8.99286e-05	8.99205e-05	-4.05593	8.79172e-05	8.79094e-05	-4.58587	2.59496e-05	2.59489e-05
363	0	64	M	28.31	70.6405	1.84905	2		-2.51825	0.00303212	0.00302296	-2.52804	0.00296454	0.00295578	-2.9944	0.00101298	0.00101195
364	0	60	F	29.99	21.5166	1.33277	2		-3.45975	0.000346936	0.000346815	-3.47003	0.000338822	0.000338707	-3.8168	0.000152475	0.000152452
365	0	39	F	36.63	0.19599	-0.707765	0		-6.04231	9.07178e-07	9.07177e-07	-6.05247	8.86202e-07	8.86201e-07	-6.2408	5.74381e-07	5.74381e-07
366	0	85	M	31.48	7.49689	0.874881	1		-0.579207	0.263507	0.208552	-0.588137	0.258145	0.205179	-1.09067	0.0811578	0.0750656
367	0	7	M	34.1	1.17416	0.069729	1		-8.72561	1.88102e-09	1.88102e-09	-8.73629	1.83529e-09	1.83529e-09	-9.10907	7.77911e-10	7.77911e-10
368	0	31	F	36.19	0.267578	-0.572549	0		-6.83135	1.47453e-07	1.47453e-07	-6.84176	1.43961e-07	1.43961e-07	-7.0632	8.6457e-08	8.6457e-08
369	0	41	F	22.61	3987.69	3.60072	4		-4.91816	1.20738e-05	1.20736e-05	-4.92966	1.17581e-05	1.1758e-05	-5.0624	8.66164e-06	8.66156e-06
370	0	64	F	26.64	230.283	2.36226	3		-2.83105	0.00147554	0.00147337	-2.84156	0.00144027	0.0014382	-2.8505	0.00141091	0.00140892
371	1	92	F	19.36	39762.9	4.59948	5		0.509153	3.22963	0.763573	0.498645	3.15243	0.759177	0.0171	1.04016	0.509842
372	0	97	F	25.88	394.291	2.59582	3		0.592646	3.91422	0.796509	0.582917	3.82752	0.792854	0.5419	3.48257	0.776914
373	0	93	F	22.71	3715.27	3.56999	4		0.391639	2.46399	0.711316	0.381491	2.40708	0.706494	0.2832	1.91955	0.657482
374	0	90	F	32.65	3.27588	0.515328	1		-0.567112	0.270949	0.213187	-0.576348	0.265248	0.209641	-0.98787	0.102832	0.0932439
375	1	104	F	20.06	24230.4	4.38436	5		1.69009	48.9876	0.979995	1.67996	47.8585	0.979533	1.2507	17.8115	0.946841
376	0	40	M	28.83	48.8937	1.68925	2		-5.00607	9.86129e-06	9.86119e-06	-5.01643	9.62886e-06	9.62876e-06	-5.4616	3.45462e-06	3.45461e-06
377	0	58	F	31.76	6.14942	0.788834	1		-3.78033	0.000165831	0.000165804	-3.79049	0.000161999	0.000161973	-4.27747	5.27874e-05	5.27846e-05
378	0	71	F	29.79	24.7876	1.39424	2		-2.32202	0.00476411	0.00474153	-2.33203	0.00465553	0.00463396	-2.686	0.00206063	0.00205639
379	0	56	F	36.46	0.221043	-0.655523	0		-4.29312	5.09194e-05	5.09168e-05	-4.30285	4.97905e-05	4.9788e-05	-4.4932	3.21218e-05	3.21208e-05
380	0	54	M	27.28	146.414	2.16558	3		-3.47306	0.000336462	0.000336349	-3.48321	0.000328689	0.000328581	-3.4673	0.000340957	0.000340841
381	0	33	M	26.2	314.397	2.49748	3		-5.54921	2.82353e-06	2.82352e-06	-5.56001	2.75416e-06	2.75415e-06	-5.6261	2.36537e-06	2.36537e-06
382	0	43	M	37.33	0.119431	-0.922882	0		-5.25693	5.53437e-06	5.53434e-06	-5.26637	5.41544e-06	5.41541e-06	-5.4184	3.81593e-06	3.81591e-06
383	0	32	F	23.01	3004.67	3.4778	4		-5.86453	1.36605e-06	1.36605e-06	-5.87623	1.32974e-06	1.32974e-06	-5.9876	1.02896e-06	1.02896e-06
384	0	47	F	27.78	102.785	2.01193	3		-4.64387	2.27055e-05	2.2705e-05	-4.6547	2.2146e-05	2.21456e-05	-4.5981	2.5229e-05	2.52284e-05
385	0	29	F	21.23	10587.9	4.02481	5		-6.05448	8.82098e-07	8.82097e-07	-6.06644	8.58151e-07	8.58151e-07	-6.4593	3.47296e-07	3.47296e-07
386	0	29	F	25.24	620.148	2.7925	3		-6.31753	4.81361e-07	4.81361e-07	-6.32908	4.68724e-07	4.68724e-07	-6.4485	3.56041e-07	3.56041e-07
387	0	39	F	31.12	9.67192	0.985513	1		-5.68087	2.08514e-06	2.08513e-06	-5.69157	2.03435e-06	2.03435e-06	-6.23067	5.87936e-07	5.87936e-07
388	0	66	F	26.48	257.888	2.41143	3		-2.61608	0.00242059	0.00241475	-2.62655	0.00236292	0.00235735	-2.6449	0.00226517	0.00226005
389	0	41	M	22.46	4434.22	3.64682	4		-4.48597	3.26608e-05	3.26597e-05	-4.49694	3.18463e-05	3.18453e-05	-4.6512	2.23254e-05	2.23249e-05
390	0	62	M	36.79	0.175011	-0.756935	0		-3.27899	0.000526024	0.000525747	-3.28799	0.000515239	0.000514974	-3.4652	0.00034261	0.000342493
391	0	64	F	32.86	2.82354	0.450793	1		-3.23907	0.00057668	0.000576348	-3.24895	0.000563698	0.000563381	-3.66067	0.000218439	0.000218391
392	0	48	F	35.83	0.345209	-0.461917	0		-5.06969	8.51744e-06	8.51736e-06	-5.0797	8.32343e-06	8.32336e-06	-5.3156	4.83504e-06	4.83502e-06
393	0	49	F	38.46	0.0536855	-1.27014	0		-5.13997	7.24478e-06	7.24473e-06	-5.14969	7.08446e-06	7.08441e-06	-5.2128	6.12632e-06	6.12629e-06
394	0	50	F	34.29	1.02646	0.0113401	1		-4.7642	1.72109e-05	1.72106e-05	-4.7743	1.6815e-05	1.68147e-05	-5.09987	7.94566e-06	7.9456e-06
395	0	84	F	33.99	1.26921	0.103533	1		-1.26844	0.0538966	0.0511404	-1.2777	0.0527599	0.0501158	-1.60467	0.0248502	0.0242476
396	0	41	F	35.61	0.403358	-0.394309	0		-5.77092	1.69464e-06	1.69464e-06	-5.78113	1.65526e-06	1.65526e-06	-6.0352	9.22147e-07	9.22146e-07
397	0	49	M	37.66	0.0945596	-1.02429	0		-4.66515	2.16196e-05	2.16191e-05	-4.6744	2.11641e-05	2.11637e-05	-4.8016	1.57906e-05	1.57904e-05
398	0	62	M	32.62	3.34617	0.524548	1		-3.00545	0.000987522	0.000986548	-3.01487	0.000966351	0.000965418	-3.45507	0.000350695	0.000350572
399	0	26	F	36.75	0.180035	-0.744643	0		-7.37927	4.17573e-08	4.17573e-08	-7.38975	4.07612e-08	4.07612e-08	-7.5772	2.64728e-08	2.64728e-08
400	1	91	F	20.17	22416	4.35056	5		0.353781	2.2583	0.693091	0.343329	2.20459	0.687948	-0.0857	0.820918	0.450827
401	0	28	M	26.41	270.984	2.43294	3		-6.07417	8.43002e-07	8.43001e-07	-6.08508	8.22086e-07	8.22086e-07	-6.1401	7.24269e-07	7.24269e-07
402	0	71	F	18.8	59097.9	4.77157	5		-1.6011	0.0250552	0.0244428	-1.61221	0.0244225	0.0238403	-2.1417	0.00721606	0.00716436
403	0	27	F	34.29	1.02646	0.0113401	1		-7.11566	7.66195e-08	7.66195e-08	-7.12636	7.47542e-08	7.47542e-08	-7.46427	3.43344e-08	3.43344e-08
404	0	57	M	25.67	457.459	2.66035	3		-3.06074	0.000869483	0.000868727	-3.07097	0.000849234	0.000848513	-3.1589	0.000693585	0.000693105
405	0	60	F	34.47	0.9037	-0.0439757	0		-3.75363	0.000176349	0.000176318	-3.76346	0.000172402	0.000172372	-4.082	8.27942e-05	8.27874e-05
406	0	57	F	19.91	26943.7	4.43046	5		-3.10524	0.000784799	0.000784183	-3.1166	0.000764538	0.000763954	-3.5809	0.000262482	0.000262413
407	0	83	F	21.19	10891.8	4.0371	5		-0.531029	0.294423	0.227455	-0.541587	0.287351	0.223211	-0.9081	0.123566	0.109977
408	0	53	F	22.81	3461.46	3.53926	4		-3.70442	0.000197504	0.000197465	-3.7156	0.000192487	0.00019245	-3.8288	0.00014832	0.000148298
409	0	62	F	28.47	63.0789	1.79988	2		-3.15557	0.000698928	0.00069844	-3.16594	0.000682425	0.00068196	-3.6112	0.000244794	0.000244734
410	0	46	F	36.77	0.177505	-0.750789	0		-5.33583	4.615e-06	4.61498e-06	-5.34579	4.51032e-06	4.5103e-06	-5.5212	3.01162e-06	3.01161e-06
411	0	76	F	26.45	263.421	2.42065	3		-1.59173	0.0256015	0.0249624	-1.60195	0.0250063	0.0243963	-1.6169	0.0241602	0.0235902
412	0	78	F	26.63	231.918	2.36533	3		-1.39907	0.0398964	0.0383657	-1.40921	0.0389751	0.037513	-1.4113	0.0387882	0.0373399
413	0	92	F	23.3	2447.24	3.38868	4		0.250699	1.78114	0.640436	0.240584	1.74014	0.635055	0.1804	1.51496	0.602379
414	0	87	F	15.96	440892	5.64433	6		0.220996	1.6634	0.62454	0.21002	1.62189	0.618595	0.2406	1.7402	0.635064
415	0	78	F	34.71	0.762553	-0.11773	0		-1.92909	0.0117735	0.0116365	-1.93844	0.011523	0.0113917	-2.2316	0.00586678	0.00583256
416	0	87	F	20.13	23059.5	4.36285	5		-0.0525451	0.886043	0.469789	-0.0631056	0.864758	0.463737	-0.4969	0.318493	0.241558
417	0	71	M	26.48	257.888	2.41143	3		-1.68255	0.0207708	0.0203482	-1.69234	0.0203078	0.0199036	-1.7197	0.0190678	0.018711
418	0	57	M	21.59	8206.86	3.91418	4		-2.7931	0.00161027	0.00160768	-2.80374	0.0015713	0.00156883	-3.0064	0.000985372	0.000984402
419	0	48	M	26.31	290.853	2.46367	3		-4.02286	9.48725e-05	9.48635e-05	-4.03326	9.26269e-05	9.26183e-05	-4.0841	8.23948e-05	8.2388e-05
420	0	56	M	22.68	3794.98	3.57921	4		-2.96684	0.00107934	0.00107818	-2.9774	0.00105342	0.00105231	-3.1092	0.000777678	0.000777074
421	0	46	F	20.43	18649	4.27066	5		-4.26397	5.44545e-05	5.44516e-05	-4.27556	5.30202e-05	5.30174e-05	-4.7117	1.94223e-05	1.94219e-05
422	0	57	M	21.63	7977.83	3.90188	4		-2.79573	0.00160057	0.00159801	-2.80636	0.00156185	0.00155941	-3.0064	0.000985372	0.000984402
423	0	47	M	23.92	1578.14	3.19814	4		-3.96832	0.000107567	0.000107556	-3.97899	0.000104957	0.000104946	-4.0344	9.23847e-05	9.23762e-05
424	0	69	F	22.76	3586.12	3.55462	4		-2.06534	0.00860314	0.00852976	-2.07611	0.00839252	0.00832267	-2.184	0.00654636	0.00650379
425	0	46	F	24.82	834.768	2.92157	3		-4.55194	2.80583e-05	2.80575e-05	-4.56309	2.73468e-05	2.7346e-05	-4.7009	1.99113e-05	1.99109e-05
426	0	37	M	26.47	259.719	2.4145	3		-5.15797	6.95074e-06	6.95069e-06	-5.16864	6.78202e-06	6.78197e-06	-5.2149	6.09677e-06	6.09674e-06
427	0	46	F	31.26	8.7597	0.942489	1		-4.97439	1.06075e-05	1.06074e-05	-4.9849	1.03538e-05	1.03537e-05	-5.51107	3.08269e-06	3.08268e-06
428	0	60	F	23.56	2035.99	3.30878	4		-3.03796	0.000916306	0.000915467	-3.04888	0.000893557	0.00089276	-3.1092	0.000777678	0.000777074
429	0	48	F	36.16	0.273319	-0.56333	0		-5.09134	8.1033e-06	8.10323e-06	-5.10131	7.91932e-06	7.91926e-06	-5.3156	4.83504e-06	4.83502e-06
430	0	35	M	19.04	49867.5	4.69782	5		-4.87506	1.33335e-05	1.33333e-05	-4.88652	1.29862e-05	1.2986e-05	-5.4313	3.70425e-06	3.70423e-06
431	0	30	M	19.55	34760.8	4.54109	5		-5.4197	3.80454e-06	3.80452e-06	-5.43124	3.70475e-06	3.70474e-06	-5.9453	1.13423e-06	1.13423e-06
432	0	29	M	18.75	61226.2	4.78694	5		-5.46946	3.39268e-06	3.39266e-06	-5.48111	3.30289e-06	3.30288e-06	-6.0481	8.95159e-07	8.95158e-07
433	0	49	F	19.89	27327.8	4.4366	5		-3.92183	0.000119721	0.000119706	-3.9334	0.000116574	0.00011656	-4.4033	3.95094e-05	3.95078e-05
434	0	44	F	34.54	0.860028	-0.0654874	0		-5.39402	4.03626e-06	4.03624e-06	-5.40426	3.94222e-06	3.9422e-06	-5.7268	1.87586e-06	1.87585e-06
435	0	31	M	22.73	3663.06	3.56384	4		-5.52606	2.9781e-06	2.97809e-06	-5.53726	2.90228e-06	2.90228e-06	-5.6792	2.09315e-06	2.09314e-06
436	0	60	M	36.98	0.152995	-0.815324	0		-3.49593	0.000319203	0.000319101	-3.50496	0.000312635	0.000312537	-3.6708	0.000213403	0.000213357
437	0	59	F	18.83	57856.6	4.76235	5		-2.82992	0.00147938	0.00147719	-2.84134	0.001441	0.00143893	-3.3753	0.000421405	0.000421228
438	0	56	M	28.26	73.1845	1.86442	2		-3.33287	0.00046465	0.000464434	-3.34288	0.000454072	0.000453866	-3.8168	0.000152475	0.000152452
439	0	52	F	22.3	4965.77	3.69599	4		-3.77321	0.000168575	0.000168546	-3.78446	0.000164264	0.000164237	-3.9316	0.000117058	0.000117044
440	0	77	F	17.93	109378	5.03893	6		-0.930607	0.117326	0.105006	-0.941645	0.114381	0.102641	-0.7874	0.163155	0.140269
441	1	75	F	32.26	4.31697	0.635179	1		-2.07509	0.00841215	0.00834197	-2.08476	0.00822705	0.00815992	-2.52987	0.00295209	0.0029434
442	0	60	F	25.59	484.102	2.68494	3		-3.17112	0.000674338	0.000673884	-3.18184	0.000657903	0.00065747	-3.2617	0.000547394	0.000547094
443	0	23	M	23.36	2345.52	3.37024	4		-6.38529	4.11825e-07	4.11825e-07	-6.39663	4.01207e-07	4.01207e-07	-6.5016	3.15065e-07	3.15065e-07
444	0	76	M	28.45	63.978	1.80603	2		-1.30059	0.0500512	0.0476655	-1.31005	0.0489722	0.0466859	-1.7608	0.017346	0.0170503
445	0	29	M	26.8	205.633	2.31309	3		-5.99752	1.00573e-06	1.00573e-06	-6.00836	9.80927e-07	9.80926e-07	-6.0373	9.17698e-07	9.17698e-07
446	0	37	F	27.8	101.34	2.00578	3		-5.66756	2.15002e-06	2.15002e-06	-5.67865	2.09581e-06	2.0958e-06	-5.6261	2.36537e-06	2.36537e-06
447	0	77	M	28.46	63.5269	1.80296	2		-1.199	0.0632406	0.0594791	-1.20844	0.0618812	0.058275	-1.658	0.0219786	0.0215059
448	0	56	M	28.43	64.8898	1.81218	2		-3.34403	0.000452871	0.000452666	-3.35401	0.000442578	0.000442382	-3.8168	0.000152475	0.000152452
449	0	49	F	32.96	2.63065	0.420062	1		-4.77919	1.66269e-05	1.66266e-05	-4.78946	1.62384e-05	1.62382e-05	-5.20267	6.2709e-06	6.27086e-06
450	0	46	F	39.88	0.0196552	-1.70652	0		-5.53984	2.88512e-06	2.88511e-06	-5.54949	2.82169e-06	2.82168e-06	-5.5212	3.01162e-06	3.01161e-06
451	0	53	F	22.18	5405.85	3.73286	4		-3.6631	0.000217221	0.000217174	-3.67434	0.000211673	0.000211628	-3.8288	0.00014832	0.000148298
452	0	47	F	33.68	1.58052	0.198799	1		-5.03089	9.31335e-06	9.31326e-06	-5.04114	9.09618e-06	9.0961e-06	-5.40827	3.90598e-06	3.90596e-06
453	0	53	M	27.82	99.9162	1.99964	2		-3.61072	0.000245062	0.000245002	-3.62085	0.000239416	0.000239359	-4.1252	7.49549e-05	7.49493e-05
454	0	60	F	29.16	38.7115	1.58784	2		-3.40531	0.000393274	0.000393119	-3.41567	0.000384003	0.000383856	-3.8168	0.000152475	0.000152452
455	0	48	M	29.65	27.369	1.43726	2		-4.24196	5.72855e-05	5.72822e-05	-4.25203	5.59725e-05	5.59693e-05	-4.6392	2.29509e-05	2.29504e-05
456	0	15	F	39.46	0.0264574	-1.57745	0		-8.68165	2.08137e-09	2.08137e-09	-8.69215	2.03165e-09	2.03165e-09	-8.708	1.95884e-09	1.95884e-09
457	0	64	F	26.86	197.085	2.29465	3		-2.84548	0.00142731	0.00142528	-2.85597	0.00139326	0.00139133	-2.8505	0.00141091	0.00140892
458	0	22	F	39.4	0.0276049	-1.55901	0		-7.96205	1.09131e-08	1.09131e-08	-7.97238	1.06567e-08	1.06567e-08	-7.9884	1.02707e-08	1.02707e-08
459	0	73	F	28.94	45.2323	1.65545	2		-2.06178	0.00867392	0.00859933	-2.07183	0.00847559	0.00840435	-2.4804	0.00330826	0.00329735
460	0	57	F	31.75	6.19309	0.791907	1		-3.88192	0.000131246	0.000131228	-3.8921	0.000128205	0.000128189	-4.38027	4.1661e-05	4.16593e-05
461	0	70	M	30.19	18.6772	1.27131	2		-2.02815	0.00937237	0.00928534	-2.0376	0.0091707	0.00908737	-2.3776	0.00419179	0.0041743
462	0	33	F	15.87	469884	5.67199	6		-5.29393	5.08241e-06	5.08238e-06	-5.30631	4.93954e-06	4.93951e-06	-5.3106	4.89103e-06	4.891e-06
463	0	53	M	33.92	1.33366	0.125045	1		-4.01087	9.75285e-05	9.7519e-05	-4.02038	9.54149e-05	9.54058e-05	-4.38027	4.1661e-05	4.16593e-05
464	0	76	F	30.51	14.8926	1.17297	2		-1.85806	0.0138656	0.013676	-1.86787	0.0135559	0.0133746	-2.172	0.00672977	0.00668478
465	0	35	F	30.62	13.7774	1.13917	2		-6.05702	8.76966e-07	8.76965e-07	-6.06788	8.55304e-07	8.55303e-07	-6.3868	4.10393e-07	4.10393e-07
466	0	56	M	25.16	656.267	2.81708	3		-3.12952	0.000742127	0.000741576	-3.13983	0.000724716	0.000724191	-3.2617	0.000547394	0.000547094
467	0	57	F	33.36	1.98216	0.297138	1		-3.98753	0.000102914	0.000102903	-3.99755	0.000100567	0.000100556	-4.38027	4.1661e-05	4.16593e-05
468	0	43	M	32.35	4.05062	0.607521	1		-4.93026	1.1742e-05	1.17419e-05	-4.94019	1.14766e-05	1.14765e-05	-5.40827	3.90598e-06	3.90596e-06
469	0	28	F	36.57	0.204491	-0.689327	0		-7.16299	6.87092e-08	6.87092e-08	-7.17344	6.70755e-08	6.70755e-08	-7.3716	4.25011e-08	4.25011e-08
470	0	68	M	19.74	30387.9	4.4827	5		-1.54713	0.0283705	0.0275878	-1.55767	0.0276903	0.0269442	-2.0389	0.00914324	0.0090604
471	0	46	F	29.59	28.556	1.4557	2		-4.86484	1.36509e-05	1.36507e-05	-4.87552	1.33193e-05	1.33191e-05	-5.256	5.54626e-06	5.54623e-06
472	0	63	F	34.61	0.818466	-0.0869991	0		-3.4561	0.000349866	0.000349744	-3.46584	0.000342107	0.00034199	-3.7736	0.000168422	0.000168394
473	0	91	F	17.19	184647	5.26634	6		0.549262	3.54211	0.779838	0.538512	3.45551	0.775559	0.6518	4.48539	0.817697
474	0	27	F	20.59	16652.8	4.22149	5		-6.21698	6.0677e-07	6.0677e-07	-6.22904	5.90141e-07	5.9014e-07	-6.6649	2.16322e-07	2.16322e-07
475	0	63	M	32.51	3.61703	0.558352	1		-2.896	0.00127057	0.00126896	-2.9054	0.00124338	0.00124183	-3.35227	0.000444355	0.000444158
476	0	58	F	39.72	0.0220114	-1.65735	0		-4.30249	4.98323e-05	4.98298e-05	-4.31185	4.87698e-05	4.87674e-05	-4.2876	5.15703e-05	5.15677e-05
477	0	72	M	38.15	0.0668534	-1.17488	0		-2.34583	0.00450992	0.00448967	-2.35443	0.00442147	0.00440201	-2.4372	0.00365426	0.00364096
478	0	53	F	31.57	7.03434	0.847223	1		-4.27906	5.25947e-05	5.25919e-05	-4.28936	5.13618e-05	5.13592e-05	-4.79147	1.61633e-05	1.6163e-05
479	0	70	M	30.65	13.488	1.12995	2		-2.05833	0.00874328	0.0086675	-2.06773	0.00855606	0.00848347	-2.3776	0.00419179	0.0041743
480	0	54	F	31.55	7.1346	0.853369	1		-4.17551	6.67562e-05	6.67517e-05	-4.18579	6.51949e-05	6.51907e-05	-4.68867	2.048e-05	2.04796e-05
481	0	76	F	26.13	330.362	2.51899	3		-1.57074	0.0268693	0.0261663	-1.58099	0.0262427	0.0255717	-1.6169	0.0241602	0.0235902
482	0	68	F	20.68	15625.3	4.19383	5		-2.03114	0.00930812	0.00922228	-2.04214	0.00907537	0.00899374	-2.4501	0.00354732	0.00353478
483	0	73	M	20.78	14557.9	4.1631	5		-1.10417	0.0786745	0.0729363	-1.11447	0.0768294	0.0713478	-1.5249	0.0298607	0.0289949
484	0	35	M	23.67	1883.53	3.27497	4		-5.17877	6.62565e-06	6.62561e-06	-5.18977	6.4599e-06	6.45986e-06	-5.268	5.39511e-06	5.39508e-06
485	0	52	F	21.28	10219.8	4.00944	5		-3.7063	0.000196654	0.000196615	-3.71765	0.00019158	0.000191543	-4.0949	8.03711e-05	8.03647e-05
486	0	27	F	33.89	1.36227	0.134264	1		-7.08942	8.13914e-08	8.13914e-08	-7.10017	7.94026e-08	7.94026e-08	-7.46427	3.43344e-08	3.43344e-08
487	0	61	F	21.52	8623.6	3.93569	4		-2.8019	0.00157796	0.00157548	-2.813	0.00153816	0.0015358	-3.0064	0.000985372	0.000984402
488	0	40	F	21.4	9387.85	3.97257	4		-4.94102	1.14546e-05	1.14544e-05	-4.95267	1.11514e-05	1.11512e-05	-5.1652	6.83597e-06	6.83592e-06
489	0	48	M	26.98	181.041	2.25778	3		-4.06681	8.57413e-05	8.57339e-05	-4.07715	8.37247e-05	8.37177e-05	-4.0841	8.23948e-05	8.2388e-05
490	0	57	M	19.44	37574.5	4.57489	5		-2.65207	0.00222809	0.00222314	-2.66292	0.00217309	0.00216838	-3.1697	0.00067655	0.000676093
491	0	49	F	31.97	5.30029	0.724299	1		-4.71425	1.93087e-05	1.93083e-05	-4.72461	1.88533e-05	1.88529e-05	-5.20267	6.2709e-06	6.27086e-06
492	0	53	F	34.25	1.05592	0.0236325	1		-4.45486	3.50866e-05	3.50853e-05	-4.46489	3.42852e-05	3.4284e-05	-4.79147	1.61633e-05	1.6163e-05
493	0	60	M	27.29	145.382	2.16251	3		-2.86029	0.00137945	0.00137755	-2.87029	0.00134807	0.00134625	-2.8505	0.00141091	0.00140892
494	0	96	F	39.65	0.0231291	-1.63584	0		-0.412868	0.386484	0.278751	-0.421251	0.379096	0.274887	-0.3812	0.415719	0.293645
495	0	89	F	28.95	44.9134	1.65238	2		-0.426639	0.374422	0.272421	-0.436269	0.36621	0.268048	-0.8356	0.146016	0.127412
496	0	37	F	39.31	0.0294201	-1.53136	0		-6.42258	3.77934e-07	3.77934e-07	-6.43253	3.69378e-07	3.69378e-07	-6.4464	3.57767e-07	3.57767e-07
497	1	94	F	25.81	414.313	2.61733	3		0.290525	1.9522	0.66127	0.280711	1.90858	0.65619	0.2335	1.71199	0.631266
498	0	91	F	26.69	222.278	2.3469	3		-0.0739138	0.843502	0.457554	-0.0837172	0.824675	0.451957	-0.0749	0.841589	0.456991
499	0	58	F	28.82	49.2409	1.69233	2		-3.58748	0.000258537	0.00025847	-3.59792	0.000252393	0.000252329	-4.0224	9.4973e-05	9.49639e-05
500	0	67	F	33.15	2.29971	0.361673	1		-2.95138	0.00111847	0.00111722	-2.96116	0.00109356	0.00109237	-3.35227	0.000444355	0.000444158
501	0	61	F	29.55	29.3758	1.46799	2		-3.32865	0.000469191	0.000468971	-3.33895	0.000458199	0.000457989	-3.714	0.000193197	0.00019316
502	0	71	M	29.88	23.2583	1.36658	2		-1.90558	0.0124286	0.012276	-1.91503	0.012161	0.0120149	-2.2748	0.00531129	0.00528323
503	0	76	M	39.22	0.0313546	-1.5037	0		-2.00707	0.00983853	0.00974267	-2.01546	0.00965025	0.00955801	-2.026	0.0094189	0.00933101
504	0	46	M	37.55	0.102214	-0.990491	0		-4.96465	1.0848e-05	1.08479e-05	-4.97399	1.06173e-05	1.06172e-05	-5.11	7.76247e-06	7.76241e-06
505	1	95	M	25.85	402.751	2.60504	3		0.812482	6.49355	0.866552	0.803251	6.35698	0.864075	0.7475	5.59114	0.848281
506	0	46	M	28.1	81.9576	1.91359	2		-4.34475	4.52111e-05	4.52091e-05	-4.35503	4.41539e-05	4.4152e-05	-4.8448	1.42955e-05	1.42953e-05
507	0	23	M	37	0.150845	-0.82147	0		-7.28004	5.24763e-08	5.24763e-08	-7.29002	5.12836e-08	5.12835e-08	-7.4744	3.35429e-08	3.35429e-08
508	0	30	F	31.6	6.88659	0.838004	1		-6.63249	2.33082e-07	2.33082e-07	-6.64338	2.27308e-07	2.27308e-07	-7.15587	6.98441e-08	6.98441e-08
509	0	63	M	17.48	150391	5.17722	6		-1.91007	0.0123007	0.0121512	-1.92096	0.011996	0.0118538	-1.8154	0.0152968	0.0150663
510	0	23	F	32.97	2.6121	0.416989	1		-7.43802	3.64735e-08	3.64735e-08	-7.44896	3.55663e-08	3.55663e-08	-7.87547	1.33208e-08	1.33208e-08
511	0	61	F	25.36	569.664	2.75562	3		-3.0538	0.000883492	0.000882712	-3.06451	0.000861966	0.000861223	-3.1589	0.000693585	0.000693105
512	0	31	M	32.43	3.82769	0.582937	1		-6.16236	6.88089e-07	6.88089e-07	-6.17259	6.72065e-07	6.72064e-07	-6.64187	2.28102e-07	2.28102e-07
513	0	26	M	32.08	4.90338	0.690495	1		-6.65058	2.23571e-07	2.23571e-07	-6.66098	2.18282e-07	2.18282e-07	-7.15587	6.98441e-08	6.98441e-08
514	0	44	M	24.24	1258.36	3.09981	4		-4.29602	5.05797e-05	5.05772e-05	-4.30674	4.93473e-05	4.93449e-05	-4.3428	4.54151e-05	4.5413e-05
515	0	42	F	28.18	77.4469	1.889	2		-5.1813	6.58724e-06	6.5872e-06	-5.19222	6.42362e-06	6.42357e-06	-5.6672	2.15179e-06	2.15179e-06
516	0	33	F	38.12	0.0682877	-1.16566	0		-6.75347	1.76411e-07	1.76411e-07	-6.76364	1.7233e-07	1.7233e-07	-6.8576	1.38803e-07	1.38803e-07
517	0	8	F	30.86	11.6255	1.06541	2		-8.83318	1.46833e-09	1.46833e-09	-8.84471	1.42984e-09	1.42984e-09	-9.1624	6.88018e-10	6.88018e-10
518	0	52	F	39.1	0.0341334	-1.46682	0		-4.87524	1.33277e-05	1.33275e-05	-4.88482	1.3037e-05	1.30369e-05	-4.9044	1.24624e-05	1.24622e-05
519	0	44	F	22.58	4073.24	3.60994	4		-4.60948	2.45767e-05	2.45761e-05	-4.62091	2.39384e-05	2.39378e-05	-4.754	1.76198e-05	1.76195e-05
520	0	71	F	36.97	0.154081	-0.812251	0		-2.79301	0.00161062	0.00160803	-2.8023	0.0015765	0.00157402	-2.9512	0.00111892	0.00111767
521	0	82	F	23.14	2740.61	3.43785	4		-0.761181	0.173308	0.147709	-0.771571	0.169211	0.144722	-0.8476	0.142037	0.124371
522	0	46	M	30.54	14.5798	1.16375	2		-4.50481	3.12743e-05	3.12733e-05	-4.51485	3.05601e-05	3.05591e-05	-4.8448	1.42955e-05	1.42953e-05
523	0	44	M	35.67	0.386591	-0.412748	0		-5.0458	8.99907e-06	8.99899e-06	-5.05538	8.80286e-06	8.80278e-06	-5.3156	4.83504e-06	4.83502e-06
524	0	56	F	21.46	8997.61	3.95413	4		-3.30916	0.000490732	0.000490492	-3.32039	0.000478205	0.000477976	-3.5204	0.000301717	0.000301626
525	0	27	F	29.91	22.7697	1.35736	2		-6.82834	1.48476e-07	1.48476e-07	-6.83948	1.44716e-07	1.44716e-07	-7.2092	6.17732e-08	6.17732e-08
526	0	61	F	33.74	1.51482	0.180361	1		-3.6035	0.00024917	0.000249108	-3.61338	0.000243567	0.000243508	-3.96907	0.000107382	0.00010737
527	0	32	M	30.02	21.0646	1.32355	2		-5.90203	1.25306e-06	1.25306e-06	-5.91248	1.22328e-06	1.22327e-06	-6.284	5.19996e-07	5.19996e-07
528	0	47	F	31.44	7.71212	0.887174	1		-4.88396	1.3063e-05	1.30629e-05	-4.89443	1.27519e-05	1.27517e-05	-5.40827	3.90598e-06	3.90596e-06
529	0	34	M	33.79	1.46216	0.164995	1		-5.94486	1.13539e-06	1.13539e-06	-5.95488	1.10949e-06	1.10949e-06	-6.33347	4.64013e-07	4.64013e-07
530	0	66	F	32.39	3.93758	0.595229	1		-3.00376	0.000991382	0.0009904	-3.01364	0.000969076	0.000968138	-3.45507	0.000350695	0.000350572
531	0	72	F	21.66	7810.26	3.89267	4		-1.68647	0.0205839	0.0201687	-1.69727	0.0200785	0.0196832	-1.8756	0.0133168	0.0131418
532	0	78	F	28.32	70.1424	1.84598	2		-1.50993	0.0309082	0.0299815	-1.5199	0.0302062	0.0293205	-1.9664	0.0108044	0.0106889
533	0	42	F	38.61	0.0482793	-1.31624	0		-5.86548	1.36308e-06	1.36308e-06	-5.87536	1.33241e-06	1.33241e-06	-5.9324	1.16842e-06	1.16842e-06
534	0	44	M	36.77	0.177505	-0.750789	0		-5.11796	7.6215e-06	7.62144e-06	-5.12742	7.4572e-06	7.45715e-06	-5.3156	4.83504e-06	4.83502e-06
535	0	44	M	29.34	34.082	1.53252	2		-4.63057	2.34115e-05	2.3411e-05	-4.64078	2.28678e-05	2.28673e-05	-5.0504	8.9043e-06	8.90423e-06
536	0	35	F	26.04	352.085	2.54665	3		-5.75658	1.75154e-06	1.75153e-06	-5.7679	1.70648e-06	1.70647e-06	-5.8317	1.47333e-06	1.47333e-06
537	0	75	M	17.29	172032	5.23561	6		-0.670756	0.213424	0.175886	-0.681358	0.208277	0.172375	-0.5818	0.261939	0.207569
538	0	47	M	35.15	0.558539	-0.252947	0		-4.70498	1.97252e-05	1.97248e-05	-4.71453	1.92963e-05	1.92959e-05	-5.0072	9.83558e-06	9.83548e-06
539	0	32	M	22.6	4016	3.60379	4		-5.4153	3.84331e-06	3.84329e-06	-5.42648	3.74557e-06	3.74556e-06	-5.5764	2.65216e-06	2.65215e-06
540	0	33	M	39.51	0.0255377	-1.59282	0		-6.42231	3.78173e-07	3.78172e-07	-6.43179	3.7001e-07	3.7001e-07	-6.4464	3.57767e-07	3.57767e-07
541	0	35	M	24.11	1379.61	3.13976	4		-5.20763	6.19963e-06	6.19959e-06	-5.21859	6.04515e-06	6.04511e-06	-5.268	5.39511e-06	5.39508e-06
542	0	62	F	35.32	0.495234	-0.305189	0		-3.60491	0.000248365	0.000248303	-3.6146	0.000242882	0.000242823	-3.8764	0.000132923	0.000132905
543	0	83	F	31.43	7.76688	0.890247	1		-1.20275	0.062698	0.0589989	-1.21228	0.061336	0.0577913	-1.70747	0.0196124	0.0192351
544	0	50	F	24.54	1017.68	3.00761	4		-4.12462	7.50549e-05	7.50493e-05	-4.1357	7.31644e-05	7.3159e-05	-4.1372	7.29122e-05	7.29069e-05
545	0	46	F	27.06	171.077	2.23319	3		-4.69888	2.00043e-05	2.00039e-05	-4.70981	1.9507e-05	1.95066e-05	-4.7009	1.99113e-05	1.99109e-05
546	0	51	F	37.41	0.112858	-0.947467	0		-4.86662	1.3595e-05	1.35948e-05	-4.87639	1.32925e-05	1.32923e-05	-5.0072	9.83558e-06	9.83548e-06
547	0	50	F	25.85	402.751	2.60504	3		-4.21055	6.1581e-05	6.15772e-05	-4.2215	6.00479e-05	6.00442e-05	-4.2897	5.13216e-05	5.13189e-05
548	0	26	M	33.25	2.14261	0.330942	1		-6.72733	1.87356e-07	1.87356e-07	-6.73761	1.82972e-07	1.82972e-07	-7.15587	6.98441e-08	6.98441e-08
549	0	56	F	30.32	17.0357	1.23136	2		-3.89035	0.000128722	0.000128705	-3.9007	0.000125691	0.000125675	-4.228	5.91562e-05	5.91527e-05
550	0	65	F	37.02	0.148725	-0.827616	0		-3.40971	0.000389302	0.000389151	-3.41916	0.000380925	0.00038078	-3.568	0.000270396	0.000270323
551	0	68	M	31.64	6.6944	0.825712	1		-2.32774	0.00470173	0.00467973	-2.3371	0.00460155	0.00458047	-2.83827	0.00145121	0.00144911
552	0	9	M	23.52	2094.44	3.32107	4		-7.82711	1.48899e-08	1.48899e-08	-7.8388	1.44944e-08	1.44944e-08	-7.9408	1.14604e-08	1.14604e-08
553	0	46	M	33.68	1.58052	0.198799	1		-4.71079	1.94631e-05	1.94627e-05	-4.72051	1.90323e-05	1.90319e-05	-5.09987	7.94566e-06	7.9456e-06
554	0	68	M	31.06	10.0914	1.00395	2		-2.2897	0.00513221	0.005106	-2.29911	0.00502218	0.00499709	-2.5832	0.00261096	0.00260416
555	0	48	M	29.75	25.4993	1.40653	2		-4.24852	5.64267e-05	5.64236e-05	-4.25858	5.51347e-05	5.51316e-05	-4.6392	2.29509e-05	2.29504e-05
556	0	52	F	34.17	1.11742	0.0482173	1		-4.55185	2.80641e-05	2.80633e-05	-4.56192	2.7421e-05	2.74202e-05	-4.89427	1.27565e-05	1.27563e-05
557	1	81	F	25.17	651.639	2.81401	3		-0.996582	0.10079	0.0915617	-1.0068	0.0984475	0.0896242	-1.1029	0.0789042	0.0731336
558	0	45	F	26.32	288.802	2.4606	3		-4.75257	1.76778e-05	1.76775e-05	-4.7636	1.72344e-05	1.72341e-05	-4.8037	1.57145e-05	1.57142e-05
559	0	63	M	34.51	0.87848	-0.0562681	0		-3.02719	0.000939302	0.00093842	-3.03639	0.000919618	0.000918773	-3.3624	0.00043411	0.000433922
560	0	48	M	26.14	328.032	2.51592	3		-4.01171	9.73401e-05	9.73306e-05	-4.02213	9.50324e-05	9.50234e-05	-4.0841	8.23948e-05	8.2388e-05
561	0	40	F	22.13	5600.54	3.74823	4		-4.98891	1.02587e-05	1.02586e-05	-5.00049	9.98882e-06	9.98872e-06	-5.1652	6.83597e-06	6.83592e-06
562	0	52	M	36.53	0.210361	-0.677034	0		-4.28432	5.19619e-05	5.19592e-05	-4.2936	5.08632e-05	5.08606e-05	-4.4932	3.21218e-05	3.21208e-05
563	0	58	M	32.82	2.9046	0.463086	1		-3.42752	0.00037366	0.000373521	-3.43702	0.000365579	0.000365446	-3.86627	0.00013606	0.000136041
564	0	50	F	29.86	23.5898	1.37272	2		-4.4736	3.36048e-05	3.36036e-05	-4.48415	3.27983e-05	3.27972e-05	-4.8448	1.42955e-05	1.42953e-05
565	0	40	F	26.39	274.846	2.43909	3		-5.26835	5.39073e-06	5.3907e-06	-5.27951	5.25404e-06	5.25402e-06	-5.3177	4.81172e-06	4.81169e-06
566	0	79	M	22.61	3987.69	3.60072	4		-0.610784	0.245028	0.196805	-0.620752	0.239468	0.193202	-0.7448	0.17997	0.152521
567	0	81	F	18.01	103359	5.01435	6		-0.526904	0.297232	0.229128	-0.537831	0.289847	0.224714	-0.3762	0.420533	0.296039
568	0	97	F	36.34	0.240633	-0.618645	0		-0.0935034	0.8063	0.446382	-0.10219	0.790333	0.441445	-0.2784	0.526744	0.345012
569	0	43	F	29.6	28.3546	1.45262	2		-5.17221	6.72656e-06	6.72651e-06	-5.18296	6.562e-06	6.56196e-06	-5.5644	2.72647e-06	2.72646e-06
570	0	83	F	39.27	0.0302647	-1.51906	0		-1.71703	0.0191853	0.0188242	-1.72579	0.0188024	0.0184554	-1.7176	0.0191602	0.0188
571	0	73	M	35.86	0.337959	-0.471137	0		-2.09338	0.00806538	0.00800085	-2.10218	0.00790352	0.00784154	-2.3344	0.0046302	0.00460886
572	0	66	F	31.73	6.28136	0.798054	1		-2.96046	0.00109531	0.00109411	-2.97041	0.0010705	0.00106935	-3.45507	0.000350695	0.000350572
573	0	76	M	32.33	4.10835	0.613668	1		-1.5551	0.0278546	0.0270997	-1.56418	0.0272784	0.026554	-2.01587	0.00964118	0.00954911
574	0	63	M	29.34	34.082	1.53252	2		-2.68806	0.0020509	0.0020467	-2.69777	0.00200554	0.00200153	-3.0972	0.000799466	0.000798827
575	0	45	F	32.57	3.46668	0.539913	1		-5.16256	6.87771e-06	6.87766e-06	-5.17297	6.71482e-06	6.71478e-06	-5.61387	2.43293e-06	2.43293e-06
576	0	8	F	27.79	102.06	2.00886	3		-8.63179	2.33458e-09	2.33458e-09	-8.64364	2.27177e-09	2.27177e-09	-8.6073	2.47002e-09	2.47002e-09
577	0	56	F	22.24	5181.14	3.71443	4		-3.36032	0.000436193	0.000436003	-3.37147	0.000425134	0.000424953	-3.5204	0.000301717	0.000301626
578	0	56	M	24.16	1331.65	3.12439	4		-3.06392	0.000863128	0.000862384	-3.07433	0.000842685	0.000841976	-3.1092	0.000777678	0.000777074
579	0	66	F	23.48	2154.57	3.33336	4		-2.41929	0.00380815	0.0037937	-2.43006	0.00371487	0.00370112	-2.4924	0.0032181	0.00320778
580	0	56	M	38.17	0.0659139	-1.18102	0		-3.98294	0.000104005	0.000103994	-3.99196	0.000101869	0.000101858	-4.082	8.27942e-05	8.27874e-05
581	0	54	M	32.6	3.39386	0.530694	1		-3.82204	0.000150646	0.000150623	-3.83166	0.000147346	0.000147324	-4.27747	5.27874e-05	5.27846e-05
582	0	64	F	35.49	0.439105	-0.357432	0		-3.41159	0.000387627	0.000387476	-3.42121	0.000379129	0.000378986	-3.6708	0.000213403	0.000213357
583	0	50	M	23.39	2296.25	3.36102	4		-3.62684	0.000236135	0.000236079	-3.63748	0.000230419	0.000230366	-3.726	0.000187932	0.000187896
584	0	36	M	28.09	82.5396	1.91666	2		-5.36647	4.30056e-06	4.30055e-06	-5.37701	4.19748e-06	4.19747e-06	-5.8728	1.34029e-06	1.34029e-06
585	0	45	F	37.79	0.0862492	-1.06424	0		-5.50497	3.12626e-06	3.12625e-06	-5.51486	3.05588e-06	3.05587e-06	-5.624	2.37684e-06	2.37683e-06
586	0	31	F	25.57	491.002	2.69108	3		-6.1347	7.3333e-07	7.33329e-07	-6.14617	7.14217e-07	7.14217e-07	-6.2429	5.7161e-07	5.7161e-07
587	0	58	M	28.8	49.9427	1.69847	2		-3.16382	0.00068577	0.0006853	-3.17372	0.000670321	0.000669872	-3.6112	0.000244794	0.000244734
588	0	60	F	36.06	0.29336	-0.532599	0		-3.85793	0.000138699	0.00013868	-3.8676	0.000135644	0.000135625	-4.082	8.27942e-05	8.27874e-05
589	0	62	M	18.57	69543	4.84225	5		-2.08381	0.008245	0.00817758	-2.09462	0.00804228	0.00797812	-2.6557	0.00220953	0.00220466
590	0	48	M	19.5	36012.6	4.55645	5		-3.57614	0.000265374	0.000265304	-3.58722	0.000258689	0.000258622	-4.0949	8.03711e-05	8.03647e-05
591	0	39	F	27.83	99.2117	1.99656	2		-5.46505	3.42728e-06	3.42727e-06	-5.47609	3.34128e-06	3.34127e-06	-5.9756	1.05779e-06	1.05779e-06
592	0	56	F	22.98	3069.14	3.48702	4		-3.40886	0.000390065	0.000389913	-3.41994	0.000380239	0.000380095	-3.5204	0.000301717	0.000301626
593	0	52	F	36.64	0.194608	-0.710838	0		-4.71387	1.93253e-05	1.93249e-05	-4.7237	1.88931e-05	1.88927e-05	-4.9044	1.24624e-05	1.24622e-05
594	0	38	F	36.41	0.229004	-0.640157	0		-6.13011	7.41116e-07	7.41116e-07	-6.14032	7.239e-07	7.23899e-07	-6.3436	4.53315e-07	4.53315e-07
595	0	84	M	35.04	0.603751	-0.219142	0		-0.914972	0.121626	0.108438	-0.923573	0.119241	0.106538	-1.2036	0.0625749	0.0588899
596	0	67	M	23.28	2482.12	3.39482	4		-1.88159	0.0131345	0.0129643	-1.8918	0.0128293	0.0126668	-1.9784	0.0105099	0.0104006
597	0	41	F	36.78	0.176254	-0.753862	0		-5.84767	1.42013e-06	1.42013e-06	-5.85777	1.38751e-06	1.3875e-06	-6.0352	9.22147e-07	9.22146e-07
598	0	19	F	35.88	0.333209	-0.477283	0		-8.03786	9.16513e-09	9.16513e-09	-8.04861	8.941e-09	8.941e-09	-8.2968	5.04894e-09	5.04894e-09
599	0	68	M	38.47	0.053307	-1.27322	0		-2.77577	0.00167582	0.00167302	-2.78445	0.00164268	0.00163999	-2.8484	0.00141775	0.00141574
600	0	45	M	22.32	4895.99	3.68984	4		-4.06784	8.55384e-05	8.55311e-05	-4.07872	8.34224e-05	8.34155e-05	-4.24	5.7544e-05	5.75407e-05
601	1	93	F	33.64	1.62589	0.211092	1		-0.325341	0.47278	0.321012	-0.3344	0.46302	0.316482	-0.67947	0.209185	0.172997
602	0	87	M	21.73	7432.82	3.87115	4		0.264843	1.84011	0.6479	0.254994	1.79884	0.64271	0.0776	1.19564	0.544552
603	0	55	M	31.93	5.45245	0.736592	1		-3.67585	0.000210934	0.000210889	-3.68552	0.000206293	0.00020625	-4.17467	6.68852e-05	6.68807e-05
604	1	95	M	18.86	56641.3	4.75313	5		1.27101	18.6641	0.949146	1.26108	18.2423	0.948031	0.7367	5.45381	0.845053
605	1	86	M	25.42	545.984	2.73718	3		-0.0794494	0.832819	0.454392	-0.0889568	0.814785	0.448971	-0.1777	0.664202	0.399111
606	0	66	F	31.23	8.94764	0.951709	1		-2.92767	0.00118123	0.00117983	-2.93766	0.00115434	0.00115301	-3.45507	0.000350695	0.000350572
607	0	54	M	34.09	1.1825	0.0728021	1		-3.91978	0.000120287	0.000120272	-3.92925	0.000117692	0.000117678	-4.27747	5.27874e-05	5.27846e-05
608	0	70	M	27.97	89.8544	1.95354	2		-1.88252	0.0131062	0.0129366	-1.89219	0.0128176	0.0126554	-2.3776	0.00419179	0.0041743
609	0	90	M	22.88	3294.18	3.51775	4		0.496119	3.13414	0.758112	0.486462	3.06522	0.754011	0.386	2.4322	0.708642
610	0	46	F	30.36	16.5603	1.21907	2		-4.91535	1.21521e-05	1.2152e-05	-4.92595	1.1859e-05	1.18589e-05	-5.256	5.54626e-06	5.54623e-06
611	1	76	M	19.39	38927.7	4.59026	5		-0.706273	0.196665	0.164344	-0.71664	0.192026	0.161092	-1.2165	0.0607435	0.057265
612	0	59	M	39.54	0.0250013	-1.60204	0		-3.7661	0.000171356	0.000171327	-3.7749	0.000167919	0.000167891	-3.7736	0.000168422	0.000168394
613	0	88	F	38.38	0.0568123	-1.24556	0		-1.14746	0.0712097	0.066476	-1.15618	0.0697948	0.0652413	-1.2036	0.0625749	0.0588899
614	0	60	F	36.79	0.175011	-0.756935	0		-3.90581	0.000124219	0.000124203	-3.91541	0.000121503	0.000121488	-4.082	8.27942e-05	8.27874e-05
615	0	65	M	16.55	290415	5.46302	6		-1.64459	0.0226678	0.0221654	-1.65552	0.0221042	0.0216262	-1.6098	0.0245584	0.0239697
616	0	67	M	27.59	117.576	2.07032	3		-2.16431	0.00684999	0.00680338	-2.17409	0.0066974	0.00665285	-2.1309	0.00739776	0.00734343
617	0	24	F	36.68	0.189177	-0.723131	0		-7.57915	2.63541e-08	2.63541e-08	-7.58969	2.5722e-08	2.5722e-08	-7.7828	1.64892e-08	1.64892e-08
618	0	51	M	25.19	642.482	2.80786	3		-3.64268	0.000227679	0.000227627	-3.65311	0.000222272	0.000222223	-3.7757	0.00016761	0.000167582
619	0	38	F	37.02	0.148725	-0.827616	0		-6.17013	6.75884e-07	6.75883e-07	-6.18028	6.60275e-07	6.60275e-07	-6.3436	4.53315e-07	4.53315e-07
620	0	76	M	36.7	0.186519	-0.729277	0		-1.84176	0.0143958	0.0141915	-1.85041	0.0141121	0.0139158	-2.026	0.0094189	0.00933101
621	0	31	F	38.34	0.0584433	-1.23327	0		-6.97238	1.06566e-07	1.06566e-07	-6.98258	1.04093e-07	1.04093e-07	-7.0632	8.6457e-08	8.6457e-08
622	0	38	F	34.87	0.680927	-0.1669	0		-6.02909	9.35204e-07	9.35203e-07	-6.03945	9.13157e-07	9.13156e-07	-6.3436	4.53315e-07	4.53315e-07
623	0	52	F	29.73	25.8627	1.41267	2		-4.2606	5.48787e-05	5.48757e-05	-4.27111	5.35665e-05	5.35636e-05	-4.6392	2.29509e-05	2.29504e-05
624	1	95	F	16.96	217281	5.33702	6		0.9733	9.40372	0.903881	0.96263	9.17552	0.901725	1.063	11.5611	0.920389
625	0	82	F	37.56	0.101493	-0.993564	0		-1.7071	0.0196293	0.0192514	-1.71605	0.0192287	0.0188659	-1.8204	0.0151217	0.0148964
626	0	61	M	15.68	537501	5.73038	6		-1.99647	0.0100816	0.00998098	-2.0076	0.00982663	0.009731	-2.021	0.00952796	0.00943804
627	0	72	F	24.28	1223.24	3.08751	4		-1.85834	0.0138568	0.0136674	-1.86887	0.0135246	0.0133442	-1.8756	0.0133168	0.0131418
628	0	80	F	17.88	113318	5.0543	6		-0.620614	0.239544	0.193252	-0.63158	0.233572	0.189346	-0.479	0.331894	0.24919
629	0	87	M	34.71	0.762553	-0.11773	0		-0.586612	0.259053	0.205752	-0.595168	0.253999	0.202551	-0.8952	0.127292	0.112918
630	0	34	F	15.69	533711	5.72731	6		-5.17989	6.60868e-06	6.60864e-06	-5.19226	6.42302e-06	6.42298e-06	-5.2078	6.19726e-06	6.19723e-06
631	0	39	M	29.83	24.0959	1.38194	2		-5.1739	6.70037e-06	6.70032e-06	-5.18419	6.54355e-06	6.54351e-06	-5.5644	2.72647e-06	2.72646e-06
632	0	83	M	26.46	261.564	2.41758	3		-0.454383	0.35125	0.259945	-0.463865	0.343665	0.255767	-0.4861	0.326513	0.246144
633	0	32	M	34.45	0.91658	-0.0378295	0		-6.19262	6.41764e-07	6.41764e-07	-6.20263	6.27146e-07	6.27146e-07	-6.5492	2.82358e-07	2.82358e-07
634	0	85	F	18.95	53146.6	4.72548	5		-0.179615	0.661279	0.398054	-0.190345	0.645141	0.392149	-0.7025	0.198381	0.165541
635	0	76	M	28.44	64.4323	1.8091	2		-1.29993	0.0501268	0.0477341	-1.3094	0.0490461	0.0467531	-1.7608	0.017346	0.0170503
636	0	73	F	18.37	80115.3	4.90372	5		-1.36842	0.0428134	0.0410557	-1.37952	0.0417332	0.0400613	-1.9361	0.0115851	0.0114524
637	0	78	M	31.67	6.55379	0.816492	1		-1.30733	0.0492795	0.046965	-1.31643	0.0482585	0.0460368	-1.81027	0.0154785	0.0152426
638	0	32	M	29.98	21.6694	1.33585	2		-5.8994	1.26065e-06	1.26065e-06	-5.90986	1.23068e-06	1.23068e-06	-6.284	5.19996e-07	5.19996e-07
639	0	57	M	19.71	31039.9	4.49192	5		-2.66978	0.00213905	0.00213449	-2.68061	0.00208638	0.00208204	-3.1697	0.00067655	0.000676093
640	0	38	F	33.35	1.99623	0.300211	1		-5.92939	1.17656e-06	1.17656e-06	-5.9399	1.14842e-06	1.14842e-06	-6.33347	4.64013e-07	4.64013e-07
641	0	31	F	36.5	0.214875	-0.667815	0		-6.85168	1.40708e-07	1.40708e-07	-6.86206	1.37385e-07	1.37385e-07	-7.0632	8.6457e-08	8.6457e-08
642	0	39	M	22.39	4659.39	3.66833	4		-4.68586	2.06131e-05	2.06127e-05	-4.69688	2.00963e-05	2.00959e-05	-4.8568	1.39059e-05	1.39057e-05
643	0	47	F	30.44	15.6489	1.19448	2		-4.81836	1.51929e-05	1.51927e-05	-4.82893	1.48276e-05	1.48274e-05	-5.1532	7.02749e-06	7.02744e-06
644	0	26	M	38.97	0.0374222	-1.42687	0		-7.10255	7.89677e-08	7.89677e-08	-7.11226	7.72214e-08	7.72214e-08	-7.166	6.82339e-08	6.82339e-08
645	0	24	M	39.2	0.0318015	-1.49755	0		-7.32211	4.76307e-08	4.76307e-08	-7.33185	4.65743e-08	4.65743e-08	-7.3716	4.25011e-08	4.25011e-08
646	0	12	F	31.9	5.56943	0.745811	1		-8.49245	3.21776e-09	3.21776e-09	-8.50378	3.13489e-09	3.13489e-09	-9.00627	9.85667e-10	9.85667e-10
647	0	51	M	30.1	19.9053	1.29897	2		-3.96476	0.000108452	0.000108441	-3.97471	0.000105996	0.000105985	-4.3308	4.66874e-05	4.66853e-05
648	0	46	F	31.65	6.6472	0.822638	1		-4.99997	1.00007e-05	1.00006e-05	-5.01044	9.76239e-06	9.76229e-06	-5.51107	3.08269e-06	3.08268e-06
649	0	51	F	36.3	0.247541	-0.606353	0		-4.79381	1.60765e-05	1.60762e-05	-4.80369	1.57148e-05	1.57146e-05	-5.0072	9.83558e-06	9.83548e-06
650	0	21	F	37.41	0.112858	-0.947467	0		-7.93375	1.1648e-08	1.1648e-08	-7.9443	1.13685e-08	1.13685e-08	-8.0912	8.10588e-09	8.10588e-09
651	0	38	F	24.73	889.659	2.94922	3		-5.36394	4.32578e-06	4.32576e-06	-5.37531	4.21399e-06	4.21397e-06	-5.5233	2.99709e-06	2.99708e-06
652	0	11	M	38.39	0.0564117	-1.24863	0		-8.59807	2.52309e-09	2.52309e-09	-8.60823	2.46476e-09	2.46476e-09	-8.708	1.95884e-09	1.95884e-09
653	0	41	F	26.66	227.047	2.35612	3		-5.18383	6.54899e-06	6.54894e-06	-5.19493	6.3837e-06	6.38366e-06	-5.2149	6.09677e-06	6.09674e-06
654	0	60	F	23.45	2200.8	3.34258	4		-3.03074	0.000931657	0.00093079	-3.04167	0.000908505	0.00090768	-3.1092	0.000777678	0.000777074
655	0	36	M	38.28	0.060978	-1.21483	0		-6.03491	9.22758e-07	9.22757e-07	-6.04443	9.02748e-07	9.02747e-07	-6.138	7.2778e-07	7.27779e-07
656	0	50	M	35.72	0.373153	-0.428113	0		-4.43566	3.66728e-05	3.66714e-05	-4.44507	3.58864e-05	3.58851e-05	-4.6988	2.00078e-05	2.00074e-05
657	0	18	M	23.17	2683.04	3.42863	4		-6.88401	1.30613e-07	1.30613e-07	-6.8955	1.27202e-07	1.27202e-07	-7.0156	9.64717e-08	9.64717e-08
658	0	68	M	24.33	1180.72	3.07215	4		-1.84822	0.0141832	0.0139849	-1.85831	0.0138578	0.0136683	-1.8756	0.0133168	0.0131418
659	0	37	F	25.97	369.964	2.56816	3		-5.54751	2.83456e-06	2.83455e-06	-5.55879	2.76193e-06	2.76192e-06	-5.6261	2.36537e-06	2.36537e-06
660	0	50	M	27.96	90.4925	1.95661	2		-3.92662	0.000118408	0.000118394	-3.93681	0.000115663	0.000115649	-4.4336	3.68468e-05	3.68455e-05
661	0	61	M	39.27	0.0302647	-1.51906	0		-3.54391	0.000285816	0.000285734	-3.55269	0.000280099	0.00028002	-3.568	0.000270396	0.000270323
662	0	55	F	35	0.621084	-0.20685	0		-4.29958	5.0167e-05	5.01645e-05	-4.30949	4.90354e-05	4.9033e-05	-4.596	2.53513e-05	2.53506e-05
663	0	52	M	19.17	45484.9	4.65787	5		-3.14554	0.000715247	0.000714736	-3.15655	0.000697342	0.000696856	-3.6837	0.000207157	0.000207114
664	0	47	M	29.85	23.7573	1.3758	2		-4.35731	4.39226e-05	4.39206e-05	-4.36739	4.29152e-05	4.29134e-05	-4.742	1.81134e-05	1.81131e-05
665	0	59	M	33.18	2.25141	0.352454	1		-3.3489	0.000447816	0.000447615	-3.35833	0.000438193	0.000438001	-3.76347	0.000172397	0.000172367
666	0	43	M	25.97	369.964	2.56816	3		-4.51174	3.07791e-05	3.07781e-05	-4.52231	3.00392e-05	3.00383e-05	-4.5981	2.5229e-05	2.52284e-05
667	0	30	F	29.34	34.082	1.53252	2		-6.48424	3.27914e-07	3.27913e-07	-6.49536	3.19625e-07	3.19624e-07	-6.9008	1.25661e-07	1.25661e-07
668	0	77	M	39.75	0.021549	-1.66657	0		-1.9396	0.0114921	0.0113616	-1.94791	0.0112743	0.0111486	-1.9232	0.0119344	0.0117936
669	0	39	F	30.62	13.7774	1.13917	2		-5.64807	2.24871e-06	2.2487e-06	-5.65883	2.19369e-06	2.19368e-06	-5.9756	1.05779e-06	1.05779e-06
670	0	55	F	28.06	84.3104	1.92588	2		-3.84434	0.000143108	0.000143088	-3.85494	0.000139658	0.000139638	-4.3308	4.66874e-05	4.66853e-05
671	0	24	M	39.53	0.0251788	-1.59896	0		-7.34376	4.53148e-08	4.53148e-08	-7.35347	4.43131e-08	4.43131e-08	-7.3716	4.25011e-08	4.25011e-08
672	0	54	M	20.81	14252.1	4.15388	5		-3.04865	0.000894029	0.00089323	-3.05944	0.00087208	0.00087132	-3.4781	0.000332583	0.000332472
673	0	17	M	24.77	864.831	2.93693	3		-7.09121	8.10578e-08	8.10577e-08	-7.10256	7.89651e-08	7.89651e-08	-7.2709	5.3592e-08	5.3592e-08
674	0	55	M	19.04	49867.5	4.69782	5		-2.8303	0.00147808	0.00147589	-2.84125	0.00144129	0.00143921	-3.3753	0.000421405	0.000421228
675	0	49	M	24.12	1369.88	3.13668	4		-3.77696	0.000167123	0.000167095	-3.78756	0.000163095	0.000163068	-3.8288	0.00014832	0.000148298
676	0	25	F	30.41	15.9846	1.2037	2		-7.06562	8.5977e-08	8.5977e-08	-7.07676	8.37992e-08	8.37992e-08	-7.4148	3.84769e-08	3.84769e-08
677	0	36	F	30.85	11.7081	1.06849	2		-5.96987	1.07185e-06	1.07185e-06	-5.98068	1.04549e-06	1.04549e-06	-6.284	5.19996e-07	5.19996e-07
678	0	55	F	33.4	1.92684	0.284846	1		-4.19463	6.38813e-05	6.38772e-05	-4.20469	6.24175e-05	6.24136e-05	-4.58587	2.59496e-05	2.59489e-05
679	0	55	F	26.74	214.551	2.33153	3		-3.75775	0.000174684	0.000174653	-3.76848	0.000170421	0.000170391	-3.7757	0.00016761	0.000167582
680	0	20	F	26.94	186.238	2.27007	3		-7.34918	4.47525e-08	4.47525e-08	-7.3608	4.35712e-08	4.35712e-08	-7.3737	4.22961e-08	4.22961e-08
681	0	44	M	30.8	12.1298	1.08385	2		-4.72634	1.87783e-05	1.8778e-05	-4.7364	1.83484e-05	1.83481e-05	-5.0504	8.9043e-06	8.90423e-06
682	0	10	M	24.91	783.264	2.89391	3		-7.81605	1.52738e-08	1.52738e-08	-7.82758	1.48738e-08	1.48738e-08	-7.9905	1.02212e-08	1.02212e-08
683	0	6	M	33.11	2.36573	0.373966	1		-8.7629	1.72623e-09	1.72623e-09	-8.77371	1.68378e-09	1.68378e-09	-9.21187	6.13946e-10	6.13946e-10
684	0	28	F	34.36	0.976851	-0.0101716	0		-7.01801	9.59368e-08	9.59368e-08	-7.02869	9.36082e-08	9.36082e-08	-7.3716	4.25011e-08	4.25011e-08
685	0	23	F	29.25	36.3231	1.56018	2		-7.194	6.39735e-08	6.39735e-08	-7.20531	6.2329e-08	6.2329e-08	-7.6204	2.39662e-08	2.39662e-08
686	0	62	M	38.21	0.0640745	-1.19332	0		-3.37214	0.00042448	0.0004243	-3.381	0.000415913	0.00041574	-3.4652	0.00034261	0.000342493
687	0	35	F	38.96	0.0376879	-1.4238	0		-6.6041	2.48829e-07	2.48828e-07	-6.61413	2.43147e-07	2.43147e-07	-6.652	2.22844e-07	2.22843e-07
688	0	55	F	37.59	0.0993613	-1.00278	0		-4.46948	3.39251e-05	3.39239e-05	-4.47913	3.31796e-05	3.31785e-05	-4.596	2.53513e-05	2.53506e-05
689	0	79	F	29.14	39.2633	1.59399	2		-1.46148	0.0345558	0.0334016	-1.47135	0.0337793	0.0326756	-1.8636	0.0136899	0.013505
690	0	59	F	38.14	0.0673281	-1.1718	0		-4.09661	8.00557e-05	8.00493e-05	-4.1061	7.83251e-05	7.8319e-05	-4.1848	6.53431e-05	6.53389e-05
691	0	44	F	33.55	1.7328	0.238749	1		-5.32908	4.68728e-06	4.68726e-06	-5.33942	4.57703e-06	4.577e-06	-5.71667	1.92013e-06	1.92012e-06
692	0	65	F	36.78	0.176254	-0.753862	0		-3.39397	0.000403674	0.000403511	-3.40344	0.000394965	0.000394809	-3.568	0.000270396	0.000270323
693	0	41	M	28.39	66.7527	1.82447	2		-4.87497	1.33363e-05	1.33361e-05	-4.88534	1.30214e-05	1.30212e-05	-5.3588	4.37724e-06	4.37722e-06
694	0	69	F	38.05	0.0717554	-1.14415	0		-3.06833	0.000854422	0.000853692	-3.07757	0.000836432	0.000835733	-3.1568	0.000696947	0.000696462
695	0	59	M	34.9	0.666624	-0.176119	0		-3.46173	0.00034536	0.000345241	-3.47099	0.000338072	0.000337958	-3.7736	0.000168422	0.000168394
696	0	33	M	39.38	0.0279983	-1.55287	0		-6.41378	3.85672e-07	3.85671e-07	-6.42327	3.77336e-07	3.77336e-07	-6.4464	3.57767e-07	3.57767e-07
697	0	57	F	33.95	1.30565	0.115825	1		-4.02623	9.41392e-05	9.41303e-05	-4.03619	9.20046e-05	9.19962e-05	-4.38027	4.1661e-05	4.16593e-05
698	0	56	M	30.4	16.0982	1.20678	2		-3.47325	0.000336316	0.000336203	-3.48304	0.000328821	0.000328713	-3.8168	0.000152475	0.000152452
699	0	29	F	34.24	1.06342	0.0267056	1		-6.90791	1.23622e-07	1.23622e-07	-6.91856	1.20625e-07	1.20625e-07	-7.25867	5.51226e-08	5.51226e-08
700	0	35	F	35.89	0.33086	-0.480356	0		-6.40272	3.95625e-07	3.95625e-07	-6.41305	3.8632e-07	3.8632e-07	-6.652	2.22844e-07	2.22843e-07
701	0	59	M	22.33	4861.47	3.68677	4		-2.63717	0.00230585	0.00230055	-2.64768	0.0022507	0.00224564	-2.8008	0.00158198	0.00157948
702	0	85	F	38.31	0.0596972	-1.22405	0		-1.44958	0.0355155	0.0342975	-1.45838	0.034803	0.0336325	-1.512	0.030761	0.029843
703	0	65	F	25.99	364.765	2.56201	3		-2.68617	0.00205981	0.00205557	-2.69672	0.00201039	0.00200636	-2.7477	0.00178772	0.00178453
704	0	68	M	32.49	3.66858	0.564498	1		-2.3835	0.00413523	0.0041182	-2.39277	0.00404791	0.00403159	-2.83827	0.00145121	0.00144911
705	0	55	F	37.16	0.134698	-0.87064	0		-4.44127	3.62016e-05	3.62003e-05	-4.45097	3.54026e-05	3.54013e-05	-4.596	2.53513e-05	2.53506e-05
706	0	47	M	36.4	0.23063	-0.637084	0		-4.78698	1.63314e-05	1.63312e-05	-4.7964	1.59809e-05	1.59806e-05	-5.0072	9.83558e-06	9.83548e-06
707	0	9	M	27.97	89.8544	1.95354	2		-8.11902	7.60295e-09	7.60295e-09	-8.13027	7.40857e-09	7.40857e-09	-8.6484	2.24698e-09	2.24698e-09
708	0	68	M	34.54	0.860028	-0.0654874	0		-2.51797	0.00303407	0.00302489	-2.52704	0.00297139	0.00296259	-2.8484	0.00141775	0.00141574
709	0	38	F	23.01	3004.67	3.4778	4		-5.25111	5.60908e-06	5.60905e-06	-5.26265	5.46197e-06	5.46194e-06	-5.3708	4.25794e-06	4.25793e-06
710	0	48	M	29.85	23.7573	1.3758	2		-4.25507	5.55809e-05	5.55778e-05	-4.26513	5.43094e-05	5.43064e-05	-4.6392	2.29509e-05	2.29504e-05
711	0	29	M	33.88	1.37195	0.137337	1		-6.46195	3.45186e-07	3.45186e-07	-6.47209	3.37219e-07	3.37219e-07	-6.84747	1.42079e-07	1.42079e-07
712	0	75	M	37.87	0.0815024	-1.08883	0		-2.02075	0.00953343	0.0094434	-2.0293	0.00934753	0.00926097	-2.1288	0.00743361	0.00737876
713	0	43	F	28.97	44.2822	1.64623	2		-5.13088	7.39808e-06	7.39803e-06	-5.1417	7.21605e-06	7.216e-06	-5.5644	2.72647e-06	2.72646e-06
714	0	61	M	28.47	63.0789	1.79988	2		-2.83546	0.00146062	0.00145849	-2.84531	0.00142787	0.00142583	-3.3028	0.000497966	0.000497719
715	0	50	F	24.97	750.705	2.87547	3		-4.15283	7.03351e-05	7.03302e-05	-4.16386	6.85702e-05	6.85655e-05	-4.2897	5.13216e-05	5.13189e-05
716	0	59	M	21.69	7646.21	3.88345	4		-2.59519	0.00253988	0.00253345	-2.60576	0.00247877	0.00247264	-2.8008	0.00158198	0.00157948
717	0	51	F	31.14	9.53601	0.979367	1		-4.45533	3.50488e-05	3.50476e-05	-4.46572	3.42198e-05	3.42186e-05	-4.99707	1.00677e-05	1.00676e-05
718	0	45	M	35.73	0.370522	-0.431186	0		-4.9475	1.12849e-05	1.12848e-05	-4.95704	1.10397e-05	1.10396e-05	-5.2128	6.12632e-06	6.12629e-06
719	0	52	M	34.9	0.666624	-0.176119	0		-4.17739	6.64674e-05	6.6463e-05	-4.18684	6.50377e-05	6.50334e-05	-4.4932	3.21218e-05	3.21208e-05
720	0	86	F	37.04	0.146635	-0.833762	0		-1.26404	0.0544459	0.0516346	-1.27294	0.0533412	0.05064	-1.4092	0.0389762	0.0375141
721	0	75	F	32.14	4.69955	0.672057	1		-2.06722	0.00856601	0.00849326	-2.0769	0.00837729	0.0083077	-2.52987	0.00295209	0.0029434
722	0	42	M	29	43.3521	1.63701	2		-4.81274	1.53907e-05	1.53904e-05	-4.82303	1.50303e-05	1.50301e-05	-5.256	5.54626e-06	5.54623e-06
723	0	98	F	33.68	1.58052	0.198799	1		0.183223	1.52484	0.603935	0.174298	1.49382	0.599008	-0.16547	0.683172	0.405884
724	0	68	M	33.75	1.50414	0.177287	1		-2.46615	0.00341859	0.00340694	-2.4753	0.00334737	0.0033362	-2.83827	0.00145121	0.00144911
725	0	80	F	29.35	33.8416	1.52945	2		-1.37302	0.0423627	0.040641	-1.38284	0.0414152	0.0397682	-1.7608	0.017346	0.0170503
726	1	93	M	23.3	2447.24	3.38868	4		0.77528	5.96047	0.856332	0.765743	5.831	0.853609	0.6944	4.94766	0.831867
727	0	44	F	23.81	1705.88	3.23195	4		-4.69016	2.04098e-05	2.04094e-05	-4.70147	1.98853e-05	1.98849e-05	-4.754	1.76198e-05	1.76195e-05
728	0	53	F	31.21	9.07517	0.957855	1		-4.25544	5.55338e-05	5.55307e-05	-4.26578	5.42275e-05	5.42246e-05	-4.79147	1.61633e-05	1.6163e-05
729	0	59	F	38.25	0.0622863	-1.20561	0		-4.10382	7.87366e-05	7.87304e-05	-4.1133	7.70364e-05	7.70305e-05	-4.1848	6.53431e-05	6.53389e-05
730	0	52	F	34.42	0.936246	-0.0286102	0		-4.56825	2.70241e-05	2.70234e-05	-4.57829	2.64063e-05	2.64056e-05	-4.9044	1.24624e-05	1.24622e-05
731	0	45	M	31.39	7.98986	0.902539	1		-4.66281	2.17366e-05	2.17362e-05	-4.67278	2.12431e-05	2.12426e-05	-5.20267	6.2709e-06	6.27086e-06
732	0	59	M	30.48	15.2122	1.18219	2		-3.17179	0.000673306	0.000672853	-3.18149	0.00065843	0.000657997	-3.5084	0.00031017	0.000310074
733	0	31	M	35.56	0.417885	-0.378944	0		-6.36768	4.28869e-07	4.28869e-07	-6.3776	4.19182e-07	4.19182e-07	-6.652	2.22844e-07	2.22843e-07
734	0	58	F	21.22	10663.1	4.02788	5		-3.08894	0.000814823	0.00081416	-3.10014	0.000794073	0.000793443	-3.4781	0.000332583	0.000332472
735	0	86	F	33.68	1.58052	0.198799	1		-1.04363	0.0904424	0.082941	-1.05286	0.0885392	0.0813376	-1.39907	0.0398961	0.0383654
736	0	27	F	34.29	1.02646	0.0113401	1		-7.11566	7.66195e-08	7.66195e-08	-7.12636	7.47542e-08	7.47542e-08	-7.46427	3.43344e-08	3.43344e-08
737	0	34	M	27.59	117.576	2.07032	3		-5.53815	2.89634e-06	2.89633e-06	-5.54879	2.82625e-06	2.82624e-06	-5.5233	2.99709e-06	2.99708e-06
738	0	45	F	33.47	1.83373	0.263334	1		-5.22159	6.00352e-06	6.00348e-06	-5.23191	5.86255e-06	5.86252e-06	-5.61387	2.43293e-06	2.43293e-06
739	0	43	M	32.74	3.07376	0.487671	1		-4.95584	1.10703e-05	1.10702e-05	-4.96573	1.0821e-05	1.08209e-05	-5.40827	3.90598e-06	3.90596e-06
740	0	53	F	34.36	0.976851	-0.0101716	0		-4.46207	3.45084e-05	3.45072e-05	-4.4721	3.37211e-05	3.372e-05	-4.8016	1.57906e-05	1.57904e-05
741	0	51	F	25.96	372.591	2.57123	3		-4.11553	7.66423e-05	7.66364e-05	-4.12644	7.47405e-05	7.47349e-05	-4.1869	6.50279e-05	6.50237e-05
742	0	55	F	28.22	75.2856	1.87671	2		-3.85483	0.000139691	0.000139672	-3.86541	0.000136328	0.000136309	-4.3308	4.66874e-05	4.66853e-05
743	0	32	M	32.35	4.05062	0.607521	1		-6.05487	8.81313e-07	8.81312e-07	-6.06509	8.60824e-07	8.60823e-07	-6.53907	2.89021e-07	2.89021e-07
744	0	46	M	35.69	0.381159	-0.418894	0		-4.84264	1.43668e-05	1.43666e-05	-4.85216	1.40553e-05	1.40551e-05	-5.11	7.76247e-06	7.76241e-06
745	1	87	F	33.26	2.1275	0.327869	1		-0.913839	0.121944	0.10869	-0.923092	0.119374	0.106643	-1.29627	0.050551	0.0481186
746	0	32	F	39.95	0.0187053	-1.72803	0		-6.97575	1.05742e-07	1.05742e-07	-6.98576	1.03332e-07	1.03332e-07	-6.9604	1.09547e-07	1.09547e-07
747	0	29	M	39.64	0.0232933	-1.63277	0		-6.83979	1.44615e-07	1.44615e-07	-6.84936	1.41464e-07	1.41464e-07	-6.8576	1.38803e-07	1.38803e-07
748	0	75	F	39.59	0.0241322	-1.6174	0		-2.55592	0.00278021	0.0027725	-2.56485	0.00272361	0.00271621	-2.54	0.00288403	0.00287574
749	0	26	F	34.48	0.897328	-0.0470488	0		-7.23036	5.88353e-08	5.88353e-08	-7.24107	5.7402e-08	5.7402e-08	-7.5772	2.64728e-08	2.64728e-08
750	0	44	M	36.94	0.157387	-0.803031	0		-5.12911	7.42829e-06	7.42824e-06	-5.13856	7.26844e-06	7.26839e-06	-5.3156	4.83504e-06	4.83502e-06
751	0	70	M	40	0.01	-2	0		-2.67166	0.0021298	0.00212527	-2.73482	0.00184153	0.00183815	-2.6428	0.00227615	0.00227098
752	0	71	F	13.18	3.15249e+06	6.49865	7		-1.23244	0.0585539	0.0553149	-1.24411	0.0570018	0.0539278	-0.7279	0.187111	0.157619
753	1	96	F	30.8	12.1298	1.08385	2		0.167669	1.47119	0.595337	0.158404	1.44014	0.590187	-0.116	0.765597	0.433619
754	0	98	F	14.17	1.56465e+06	6.19442	7		1.46303	29.0422	0.966713	1.45216	28.3243	0.965899	2.0477	111.609	0.99112
755	0	99	F	18.13	94944.5	4.97747	5		1.3055	20.207	0.952846	1.29505	19.7266	0.951753	0.7367	5.45381	0.845053
756	0	50	F	14.96	894628	5.95164	6		-3.4962	0.000319009	0.000318907	-3.50823	0.000310291	0.000310194	-3.563	0.000273527	0.000273452
757	0	32	M	16.73	255684	5.4077	6		-5.03024	9.32743e-06	9.32734e-06	-5.04201	9.078e-06	9.07792e-06	-5.0022	9.94947e-06	9.94937e-06
758	0	17	F	34.24	1.06342	0.0267056	1		-8.13476	7.33235e-09	7.33235e-09	-8.14572	7.14949e-09	7.14949e-09	-8.49227	3.21907e-09	3.21907e-09
759	0	50	F	37.08	0.142543	-0.846055	0		-4.94721	1.12924e-05	1.12923e-05	-4.95704	1.10397e-05	1.10396e-05	-5.11	7.76247e-06	7.76241e-06
760	0	93	F	29.44	31.7536	1.50179	2		-0.0498315	0.891597	0.471346	-0.0593092	0.87235	0.465912	-0.4244	0.376357	0.273444
761	0	88	F	31.4	7.93352	0.899466	1		-0.689591	0.204366	0.169688	-0.699002	0.199985	0.166656	-1.19347	0.0640516	0.060196
762	0	23	M	36.5	0.214875	-0.667815	0		-7.24724	5.65929e-08	5.65929e-08	-7.25727	5.53002e-08	5.53002e-08	-7.4744	3.35429e-08	3.35429e-08
763	0	56	M	31.67	6.55379	0.816492	1		-3.55656	0.000277612	0.000277535	-3.56622	0.000271504	0.000271431	-4.07187	8.47481e-05	8.47409e-05
764	0	21	M	31.8	5.97781	0.776542	1		-7.1434	7.18778e-08	7.18778e-08	-7.15396	7.01519e-08	7.01519e-08	-7.66987	2.1386e-08	2.1386e-08
765	0	21	M	36	0.306084	-0.51416	0		-7.41891	3.81141e-08	3.81141e-08	-7.42905	3.72348e-08	3.72348e-08	-7.68	2.0893e-08	2.0893e-08
766	0	51	F	38.83	0.0413193	-1.38385	0		-4.95977	1.09706e-05	1.09705e-05	-4.9694	1.073e-05	1.07299e-05	-5.0072	9.83558e-06	9.83548e-06
767	0	53	F	33.74	1.51482	0.180361	1		-4.4214	3.78962e-05	3.78948e-05	-4.43149	3.70263e-05	3.70249e-05	-4.79147	1.61633e-05	1.6163e-05
768	0	23	F	36.14	0.277215	-0.557183	0		-7.64597	2.25961e-08	2.25961e-08	-7.65659	2.20501e-08	2.20501e-08	-7.8856	1.30137e-08	1.30137e-08
769	0	84	F	24.49	1054.33	3.02298	4		-0.645263	0.226328	0.184557	-0.655467	0.221072	0.181047	-0.642	0.228034	0.18569
770	0	16	F	27.78	102.785	2.01193	3		-7.81324	1.53732e-08	1.53732e-08	-7.82487	1.49668e-08	1.49668e-08	-7.7849	1.64097e-08	1.64097e-08
771	0	18	M	19.91	26943.7	4.43046	5		-6.67016	2.13715e-07	2.13715e-07	-6.68198	2.07978e-07	2.07978e-07	-7.1789	6.62369e-08	6.62369e-08
772	0	58	M	39.43	0.0270251	-1.56823	0		-3.86112	0.000137682	0.000137663	-3.86996	0.000134909	0.000134891	-3.8764	0.000132923	0.000132905
773	0	49	F	25.29	598.591	2.77713	3		-4.27606	5.29594e-05	5.29566e-05	-4.28709	5.16313e-05	5.16286e-05	-4.3925	4.05042e-05	4.05026e-05
774	0	52	F	29	43.3521	1.63701	2		-4.21271	6.12759e-05	6.12721e-05	-4.22329	5.98007e-05	5.97971e-05	-4.6392	2.29509e-05	2.29504e-05
775	0	44	F	38.6	0.0486221	-1.31317	0		-5.66035	2.18602e-06	2.18601e-06	-5.67018	2.13707e-06	2.13707e-06	-5.7268	1.87586e-06	1.87585e-06
776	0	57	F	36.71	0.185204	-0.73235	0		-4.20728	6.20471e-05	6.20433e-05	-4.21696	6.06786e-05	6.06749e-05	-4.3904	4.07005e-05	4.06989e-05
777	0	57	F	38.34	0.0584433	-1.23327	0		-4.3142	4.85063e-05	4.85039e-05	-4.32373	4.74542e-05	4.74519e-05	-4.3904	4.07005e-05	4.06989e-05
778	0	56	M	37.75	0.0887253	-1.05195	0		-3.95539	0.000110817	0.000110805	-3.96445	0.00010853	0.000108518	-4.082	8.27942e-05	8.27874e-05
779	0	8	F	34.05	1.21645	0.0850945	1		-9.04243	9.06919e-10	9.06919e-10	-9.05365	8.83789e-10	8.83789e-10	-9.41747	3.82411e-10	3.82411e-10
780	0	22	M	35.37	0.478019	-0.320555	0		-7.27535	5.30457e-08	5.30457e-08	-7.28552	5.18174e-08	5.18174e-08	-7.5772	2.64728e-08	2.64728e-08
781	0	61	M	38.63	0.0476008	-1.32239	0		-3.50193	0.000314825	0.000314725	-3.51077	0.000308482	0.000308387	-3.568	0.000270396	0.000270323
782	1	70	M	18.11	96297.7	4.98362	5		-1.23573	0.0581121	0.0549205	-1.24638	0.0567043	0.0536615	-1.8333	0.0146791	0.0144668
783	0	58	M	40	0.01	-2	0		-3.89851	0.000126324	0.000126308	-3.96198	0.000109148	0.000109136	-3.8764	0.000132923	0.000132905
784	0	42	F	36.67	0.190521	-0.720058	0		-5.73822	1.82718e-06	1.82718e-06	-5.7483	1.78527e-06	1.78526e-06	-5.9324	1.16842e-06	1.16842e-06
785	0	52	F	37.28	0.123732	-0.907517	0		-4.75586	1.75446e-05	1.75443e-05	-4.76562	1.71548e-05	1.71545e-05	-4.9044	1.24624e-05	1.24622e-05
786	0	32	M	39.02	0.0361213	-1.44224	0		-6.4924	3.21807e-07	3.21807e-07	-6.50196	3.14807e-07	3.14807e-07	-6.5492	2.82358e-07	2.82358e-07
787	0	55	M	37.9	0.0797905	-1.09805	0		-4.06747	8.56109e-05	8.56036e-05	-4.07654	8.38421e-05	8.38351e-05	-4.1848	6.53431e-05	6.53389e-05
788	0	32	M	32.81	2.92522	0.466159	1		-6.08504	8.22158e-07	8.22157e-07	-6.09521	8.03129e-07	8.03129e-07	-6.53907	2.89021e-07	2.89021e-07
789	0	43	F	37.91	0.0792279	-1.10112	0		-5.71732	1.91725e-06	1.91724e-06	-5.72725	1.87391e-06	1.87391e-06	-5.8296	1.48047e-06	1.48047e-06
790	0	26	F	39.51	0.0255377	-1.59282	0		-7.56032	2.75222e-08	2.75222e-08	-7.57053	2.68827e-08	2.68827e-08	-7.5772	2.64728e-08	2.64728e-08
791	0	10	F	27.74	105.735	2.02422	3		-8.42404	3.76672e-09	3.76672e-09	-8.43583	3.66578e-09	3.66578e-09	-8.4017	3.96552e-09	3.96552e-09
792	0	19	F	39.54	0.0250013	-1.60204	0		-8.27795	5.27293e-09	5.27293e-09	-8.28834	5.1483e-09	5.1483e-09	-8.2968	5.04894e-09	5.04894e-09
793	0	81	F	22.47	4402.96	3.64374	4		-0.819469	0.151541	0.131599	-0.829951	0.147927	0.128865	-0.9504	0.112099	0.100799
794	0	60	F	34.37	0.969963	-0.0132447	0		-3.74707	0.000179033	0.000179001	-3.75691	0.000175021	0.000174991	-4.082	8.27942e-05	8.27874e-05
795	0	66	M	26.67	225.446	2.35304	3		-2.2062	0.00622016	0.00618171	-2.2161	0.00607996	0.00604322	-2.2337	0.00583848	0.00580459
796	0	61	M	23.05	2920.82	3.4655	4		-2.47992	0.00331189	0.00330096	-2.49031	0.00323359	0.00322317	-2.5952	0.0025398	0.00253337
797	0	38	F	34.7	0.767968	-0.114657	0		-6.01794	9.59529e-07	9.59528e-07	-6.02832	9.36871e-07	9.3687e-07	-6.3436	4.53315e-07	4.53315e-07
798	0	27	M	39.66	0.022966	-1.63891	0		-7.04558	9.00378e-08	9.00378e-08	-7.05519	8.80659e-08	8.80659e-08	-7.0632	8.6457e-08	8.6457e-08
799	0	39	F	37.07	0.143555	-0.842982	0		-6.07117	8.48847e-07	8.48847e-07	-6.08129	8.29304e-07	8.29303e-07	-6.2408	5.74381e-07	5.74381e-07
800	0	28	F	18.59	68565.7	4.83611	5		-5.98354	1.03862e-06	1.03862e-06	-5.99579	1.00975e-06	1.00975e-06	-6.5621	2.74094e-07	2.74094e-07
801	0	60	M	31.91	5.53016	0.742738	1		-3.16335	0.000686508	0.000686037	-3.17289	0.000671601	0.00067115	-3.66067	0.000218439	0.000218391
802	0	22	F	38.03	0.0727781	-1.138	0		-7.87218	1.3422e-08	1.3422e-08	-7.88264	1.31026e-08	1.31026e-08	-7.9884	1.02707e-08	1.02707e-08
803	0	54	M	26.14	328.032	2.51592	3		-3.39828	0.000399684	0.000399525	-3.40855	0.000390349	0.000390196	-3.4673	0.000340957	0.000340841
804	0	68	F	33.78	1.47254	0.168068	1		-2.89046	0.00128687	0.00128522	-2.90016	0.00125847	0.00125689	-3.24947	0.000563028	0.000562711
805	1	95	F	25.88	394.291	2.59582	3		0.388171	2.44439	0.709673	0.37839	2.38996	0.705011	0.3363	2.1692	0.684463
806	0	88	F	25.88	394.291	2.59582	3		-0.327493	0.470443	0.319933	-0.337454	0.459775	0.314963	-0.3833	0.413714	0.292643
807	0	83	F	30.09	20.0467	1.30204	2		-1.11485	0.0767634	0.0712909	-1.12452	0.0750727	0.0698304	-1.4524	0.0352858	0.0340832
808	0	69	M	31.78	6.06301	0.782688	1		-2.23469	0.00582521	0.00579148	-2.244	0.00570161	0.00566929	-2.73547	0.00183878	0.00183541
809	0	78	M	36.59	0.201617	-0.695473	0		-1.63007	0.0234383	0.0229015	-1.63868	0.0229787	0.0224625	-1.8204	0.0151217	0.0148964
810	0	33	F	34.64	0.801275	-0.0962184	0		-6.52519	2.98405e-07	2.98405e-07	-6.53571	2.91268e-07	2.91268e-07	-6.8576	1.38803e-07	1.38803e-07
811	0	51	M	30.78	12.3026	1.09	2		-4.00937	9.78661e-05	9.78566e-05	-4.01925	9.56649e-05	9.56557e-05	-4.3308	4.66874e-05	4.66853e-05
812	0	68	F	21.41	9321.65	3.96949	4		-2.07902	0.00833635	0.00826743	-2.08995	0.00812925	0.0080637	-2.2868	0.00516654	0.00513999
813	0	61	F	23.88	1623.44	3.21044	4		-2.95671	0.00110481	0.00110359	-2.96757	0.00107752	0.00107636	-3.0064	0.000985372	0.000984402
814	0	91	M	20.71	15297.1	4.18461	5		0.740703	5.50431	0.846256	0.730855	5.38091	0.843282	0.3255	2.11592	0.679068
815	0	50	M	36.13	0.279183	-0.55411	0		-4.46255	3.44706e-05	3.44694e-05	-4.47192	3.37346e-05	3.37335e-05	-4.6988	2.00078e-05	2.00074e-05
816	0	42	M	32.13	4.73293	0.67513	1		-5.01806	9.59263e-06	9.59253e-06	-5.02804	9.37473e-06	9.37465e-06	-5.51107	3.08269e-06	3.08268e-06
817	0	62	F	27.45	129.82	2.11334	3		-3.08866	0.000815346	0.000814681	-3.09914	0.000795908	0.000795275	-3.0561	0.00087882	0.000878048
818	0	63	M	20.13	23059.5	4.36285	5		-2.0839	0.00824321	0.00817581	-2.09453	0.00804389	0.0079797	-2.5529	0.00279963	0.00279181
819	0	47	M	36.28	0.251069	-0.600207	0		-4.7791	1.66301e-05	1.66299e-05	-4.78854	1.62727e-05	1.62725e-05	-5.0072	9.83558e-06	9.83548e-06
820	0	37	F	27.68	110.321	2.04266	3		-5.65969	2.18935e-06	2.18934e-06	-5.67079	2.13408e-06	2.13408e-06	-5.6261	2.36537e-06	2.36537e-06
821	0	21	F	35.56	0.417885	-0.378944	0		-7.8124	1.5403e-08	1.5403e-08	-7.82313	1.5027e-08	1.5027e-08	-8.0912	8.10588e-09	8.10588e-09
822	0	40	F	35.43	0.458149	-0.338993	0		-5.86135	1.37609e-06	1.37609e-06	-5.87161	1.34398e-06	1.34398e-06	-6.138	7.2778e-07	7.27779e-07
823	0	20	M	34.11	1.16589	0.0666559	1		-7.39717	4.00707e-08	4.00707e-08	-7.40752	3.9127e-08	3.9127e-08	-7.77267	1.68784e-08	1.68784e-08
824	0	63	M	30.43	15.76	1.19756	2		-2.75956	0.00173957	0.00173655	-2.76916	0.00170153	0.00169864	-3.0972	0.000799466	0.000798827
825	0	21	F	32.31	4.16691	0.619814	1		-7.5992	2.5165e-08	2.5165e-08	-7.61026	2.45324e-08	2.45324e-08	-8.08107	8.29717e-09	8.29717e-09
826	0	14	M	38.67	0.0462724	-1.33468	0		-8.30972	4.90092e-09	4.90092e-09	-8.31977	4.78878e-09	4.78878e-09	-8.3996	3.98474e-09	3.98474e-09
827	0	61	M	31.82	5.89381	0.770396	1		-3.05521	0.000880617	0.000879842	-3.06473	0.000861529	0.000860787	-3.55787	0.000276777	0.0002767
828	0	88	F	36.43	0.225786	-0.646303	0		-1.01955	0.0955992	0.0872575	-1.02846	0.0936577	0.0856371	-1.2036	0.0625749	0.0588899
829	0	47	F	20.68	15625.3	4.19383	5		-4.17813	6.63548e-05	6.63504e-05	-4.18967	6.46146e-05	6.46104e-05	-4.6089	2.46093e-05	2.46087e-05
830	0	47	M	35.75	0.365315	-0.437333	0		-4.74434	1.80162e-05	1.80159e-05	-4.75383	1.76268e-05	1.76265e-05	-5.0072	9.83558e-06	9.83548e-06
831	0	43	M	34.07	1.19936	0.0789483	1		-5.04308	9.05558e-06	9.05549e-06	-5.05284	8.85435e-06	8.85427e-06	-5.40827	3.90598e-06	3.90596e-06
832	0	44	M	38.96	0.0376879	-1.4238	0		-5.26162	5.47498e-06	5.47495e-06	-5.27086	5.35964e-06	5.35961e-06	-5.3156	4.83504e-06	4.83502e-06
833	0	72	M	34.91	0.661924	-0.179192	0		-2.1333	0.00735707	0.00730333	-2.14222	0.00720742	0.00715585	-2.4372	0.00365426	0.00364096
834	1	75	M	19.92	26753.8	4.42738	5		-0.843277	0.143457	0.125459	-0.853617	0.140082	0.12287	-1.3193	0.0479402	0.0457471
835	0	35	F	39.12	0.0336537	-1.47297	0		-6.6146	2.42887e-07	2.42887e-07	-6.62461	2.3735e-07	2.3735e-07	-6.652	2.22844e-07	2.22843e-07
836	1	83	F	15.89	463281	5.66584	6		-0.183362	0.655598	0.395989	-0.194449	0.639074	0.389899	-0.1706	0.67515	0.403038
837	0	83	F	24.07	1419.22	3.15205	4		-0.719949	0.190568	0.160065	-0.730221	0.186114	0.156911	-0.7448	0.17997	0.152521
838	0	47	F	38.6	0.0486221	-1.31317	0		-5.35363	4.42962e-06	4.4296e-06	-5.36339	4.33122e-06	4.3312e-06	-5.4184	3.81593e-06	3.81591e-06
839	0	31	M	33.54	1.74511	0.241823	1		-6.23517	5.81877e-07	5.81877e-07	-6.24529	5.68471e-07	5.68471e-07	-6.64187	2.28102e-07	2.28102e-07
840	0	22	M	39.67	0.0228041	-1.64199	0		-7.55742	2.77064e-08	2.77064e-08	-7.56716	2.70916e-08	2.70916e-08	-7.5772	2.64728e-08	2.64728e-08
841	0	63	F	34.17	1.11742	0.0482173	1		-3.42724	0.000373908	0.000373768	-3.43702	0.000365579	0.000365445	-3.76347	0.000172397	0.000172367
842	0	59	M	36.75	0.180035	-0.744643	0		-3.58308	0.000261166	0.000261098	-3.59216	0.000255763	0.000255698	-3.7736	0.000168422	0.000168394
843	0	49	M	31.44	7.71212	0.887174	1		-4.25714	5.53175e-05	5.53145e-05	-4.267	5.4075e-05	5.40721e-05	-4.79147	1.61633e-05	1.6163e-05
844	0	32	M	36.67	0.190521	-0.720058	0		-6.33825	4.58933e-07	4.58933e-07	-6.34804	4.48708e-07	4.48708e-07	-6.5492	2.82358e-07	2.82358e-07
845	0	55	M	36.04	0.297542	-0.526452	0		-3.94546	0.000113381	0.000113368	-3.95471	0.000110991	0.000110979	-4.1848	6.53431e-05	6.53389e-05
846	0	51	M	37.9	0.0797905	-1.09805	0		-4.47642	3.33871e-05	3.3386e-05	-4.48559	3.26895e-05	3.26884e-05	-4.596	2.53513e-05	2.53506e-05
847	0	64	M	26.69	222.278	2.3469	3		-2.41199	0.00387271	0.00385777	-2.42194	0.00378498	0.00377071	-2.4393	0.00363664	0.00362346
848	0	57	F	36.2	0.265692	-0.575622	0		-4.17382	6.70156e-05	6.70112e-05	-4.18356	6.55299e-05	6.55256e-05	-4.3904	4.07005e-05	4.06989e-05
849	0	49	F	35.55	0.420852	-0.375871	0		-4.94909	1.12438e-05	1.12437e-05	-4.95909	1.09877e-05	1.09875e-05	-5.2128	6.12632e-06	6.12629e-06
850	0	20	F	38.04	0.0722649	-1.14107	0		-8.07731	8.36924e-09	8.36923e-09	-8.08783	8.1691e-09	8.1691e-09	-8.194	6.39735e-09	6.39735e-09
851	1	75	F	17.05	203875	5.30936	6		-1.07736	0.0836843	0.077222	-1.08853	0.0815578	0.0754077	-0.993	0.101625	0.09225
852	1	96	F	27.76	104.25	2.01807	3		0.367085	2.32855	0.699569	0.357518	2.27781	0.694918	0.4391	2.74853	0.733229
853	0	58	F	35.52	0.429882	-0.366651	0		-4.02698	9.39767e-05	9.39678e-05	-4.03676	9.18844e-05	9.18759e-05	-4.2876	5.15703e-05	5.15677e-05
854	0	65	M	34.17	1.11742	0.0482173	1		-2.80042	0.00158337	0.00158087	-2.8096	0.00155026	0.00154786	-3.14667	0.000713395	0.000712886
855	0	29	M	31.6	6.88659	0.838004	1		-6.31238	4.87097e-07	4.87097e-07	-6.32275	4.75606e-07	4.75606e-07	-6.84747	1.42079e-07	1.42079e-07
856	0	75	M	32.51	3.61703	0.558352	1		-1.66915	0.0214216	0.0209723	-1.67823	0.0209781	0.020547	-2.11867	0.00760904	0.00755158
857	0	45	F	32.43	3.82769	0.582937	1		-5.15337	7.02469e-06	7.02464e-06	-5.1638	6.85811e-06	6.85806e-06	-5.61387	2.43293e-06	2.43293e-06
858	0	47	M	37.08	0.142543	-0.846055	0		-4.83158	1.47373e-05	1.47371e-05	-4.84094	1.44232e-05	1.4423e-05	-5.0072	9.83558e-06	9.83548e-06
859	0	73	M	34.11	1.16589	0.0666559	1		-1.97858	0.0105056	0.0103964	-1.98756	0.0102906	0.0101858	-2.32427	0.00473947	0.00471712
860	0	42	M	37.06	0.144574	-0.839909	0		-5.34146	4.55556e-06	4.55554e-06	-5.35095	4.45712e-06	4.4571e-06	-5.5212	3.01162e-06	3.01161e-06
861	0	44	F	34.3	1.01922	0.008267	1		-5.37828	4.18526e-06	4.18524e-06	-5.38854	4.08752e-06	4.0875e-06	-5.71667	1.92013e-06	1.92012e-06
862	0	67	M	33.04	2.48587	0.395478	1		-2.52182	0.00300735	0.00299833	-2.53106	0.00294404	0.0029354	-2.94107	0.00114533	0.00114402
863	1	85	M	19.94	26377.8	4.42124	5		0.177787	1.50587	0.600937	0.167708	1.47132	0.595358	-0.2913	0.511329	0.33833
864	1	93	F	13.87	1.93469e+06	6.28661	7		0.97152	9.36527	0.903524	0.960492	9.13044	0.901288	1.5337	34.1743	0.97157
865	0	62	F	19.19	44845.7	4.65172	5		-2.54682	0.00283907	0.00283104	-2.55813	0.00276614	0.00275851	-3.0669	0.000857235	0.000856501
866	0	67	M	20.21	21790.4	4.33826	5		-1.6802	0.0208833	0.0204561	-1.69072	0.0203836	0.0199764	-2.1417	0.00721606	0.00716436
867	0	23	F	26.21	312.18	2.4944	3		-6.99458	1.01255e-07	1.01255e-07	-7.0062	9.85834e-08	9.85834e-08	-7.0653	8.60399e-08	8.60399e-08
868	0	24	F	24.57	996.307	2.99839	3		-6.78477	1.64147e-07	1.64147e-07	-6.79652	1.59766e-07	1.59766e-07	-6.9625	1.09018e-07	1.09018e-07
869	0	28	F	35.23	0.527799	-0.277531	0		-7.07508	8.41231e-08	8.41231e-08	-7.08567	8.20977e-08	8.20977e-08	-7.3716	4.25011e-08	4.25011e-08
870	0	36	M	37.58	0.100067	-0.99971	0		-5.98899	1.02567e-06	1.02566e-06	-5.99859	1.00326e-06	1.00326e-06	-6.138	7.2778e-07	7.27779e-07
871	0	25	M	39.47	0.0262709	-1.58053	0		-7.23759	5.78646e-08	5.78646e-08	-7.24727	5.65881e-08	5.65881e-08	-7.2688	5.38518e-08	5.38518e-08
872	0	37	F	37.18	0.132805	-0.876786	0		-6.28286	5.21361e-07	5.21361e-07	-6.29302	5.09309e-07	5.09309e-07	-6.4464	3.57767e-07	3.57767e-07
873	0	44	M	23.97	1523.28	3.18278	4		-4.27831	5.26851e-05	5.26823e-05	-4.28905	5.13982e-05	5.13956e-05	-4.3428	4.54151e-05	4.5413e-05
874	0	42	F	20.54	17252.5	4.23685	5		-4.68013	2.08866e-05	2.08862e-05	-4.69182	2.03321e-05	2.03317e-05	-5.1229	7.53529e-06	7.53523e-06
875	0	78	M	27.38	136.412	2.13485	3		-1.02592	0.0942061	0.0860954	-1.03544	0.0921636	0.0843863	-1.0001	0.099977	0.0908901
876	0	37	F	37.73	0.0899899	-1.04581	0		-6.31894	4.798e-07	4.798e-07	-6.32904	4.68768e-07	4.68768e-07	-6.4464	3.57767e-07	3.57767e-07
877	0	43	F	33.6	1.67257	0.223384	1		-5.4346	3.67623e-06	3.67622e-06	-5.44496	3.58959e-06	3.58958e-06	-5.81947	1.51541e-06	1.51541e-06
878	0	51	F	32.3	4.1965	0.622887	1		-4.53142	2.94158e-05	2.94149e-05	-4.5417	2.87276e-05	2.87268e-05	-4.99707	1.00677e-05	1.00676e-05
879	0	52	F	32.95	2.64933	0.423135	1		-4.47182	3.37427e-05	3.37416e-05	-4.48201	3.29602e-05	3.29591e-05	-4.89427	1.27565e-05	1.27563e-05
880	0	12	M	20.24	21332.7	4.32905	5		-7.30524	4.9518e-08	4.9518e-08	-7.31718	4.81751e-08	4.81751e-08	-7.7957	1.60066e-08	1.60066e-08
881	0	91	F	19.26	42678.5	4.63021	5		0.413475	2.59105	0.72153	0.402932	2.5289	0.716626	-0.0857	0.820918	0.450827
882	1	87	F	16.72	257500	5.41078	6		0.171142	1.483	0.597262	0.160242	1.44625	0.59121	0.2406	1.7402	0.635064
883	1	78	M	18.19	90997.8	4.95903	5		-0.423081	0.377502	0.274048	-0.433516	0.36854	0.269294	-1.0109	0.0975214	0.088856
884	0	39	M	37.35	0.117753	-0.929029	0		-5.66719	2.15182e-06	2.15182e-06	-5.67673	2.10509e-06	2.10508e-06	-5.8296	1.48047e-06	1.48047e-06
885	0	24	F	36.11	0.283163	-0.547964	0		-7.54176	2.87236e-08	2.87236e-08	-7.55236	2.8031e-08	2.8031e-08	-7.7828	1.64892e-08	1.64892e-08
886	0	52	F	31.19	9.20452	0.964001	1		-4.35637	4.40181e-05	4.40162e-05	-4.36673	4.298e-05	4.29781e-05	-4.89427	1.27565e-05	1.27563e-05
887	0	37	F	32.82	2.9046	0.463086	1		-5.99686	1.00726e-06	1.00726e-06	-6.00745	9.82997e-07	9.82996e-07	-6.43627	3.6621e-07	3.6621e-07
888	0	28	F	38.74	0.0440363	-1.35619	0		-7.30533	4.95072e-08	4.95072e-08	-7.31557	4.83541e-08	4.83541e-08	-7.3716	4.25011e-08	4.25011e-08
889	0	83	F	34.69	0.773421	-0.111584	0		-1.41659	0.0383183	0.0369042	-1.42581	0.0375139	0.0361575	-1.7176	0.0191602	0.0188
890	0	83	F	33.15	2.29971	0.361673	1		-1.31557	0.0483533	0.0461231	-1.32494	0.0473215	0.0451834	-1.70747	0.0196124	0.0192351
891	0	37	M	22.49	4341.08	3.6376	4		-4.89689	1.26797e-05	1.26795e-05	-4.90796	1.23606e-05	1.23605e-05	-5.0624	8.66164e-06	8.66156e-06
892	1	78	M	17.74	125118	5.09732	6		-0.393562	0.404053	0.287776	-0.404042	0.39442	0.282856	-0.2734	0.532844	0.347618
893	0	90	F	16.98	214228	5.33088	6		0.4608	2.88935	0.742887	0.450003	2.8184	0.73811	0.549	3.53997	0.779734
894	0	67	M	30.68	13.2047	1.12073	2		-2.36701	0.0042953	0.00427693	-2.37648	0.0042026	0.00418501	-2.686	0.00206063	0.00205639
895	0	46	M	35.63	0.39769	-0.400455	0		-4.8387	1.44976e-05	1.44974e-05	-4.84823	1.41831e-05	1.41829e-05	-5.11	7.76247e-06	7.76241e-06
896	0	49	F	22	6140.16	3.78818	4		-4.06024	8.7048e-05	8.70405e-05	-4.0716	8.48009e-05	8.47937e-05	-4.24	5.7544e-05	5.75407e-05
897	0	65	F	38.26	0.0618471	-1.20868	0		-3.49105	0.00032281	0.000322705	-3.50038	0.000315953	0.000315853	-3.568	0.000270396	0.000270323
898	0	61	M	40	0.01	-2	0		-3.5918	0.000255977	0.000255911	-3.65519	0.000221212	0.000221163	-3.568	0.000270396	0.000270323
899	1	80	F	27.52	123.546	2.09183	3		-1.25297	0.0558505	0.0528962	-1.26298	0.0545784	0.0517538	-1.2057	0.062273	0.0586224
900	0	66	M	29.7	26.4176	1.42189	2		-2.40496	0.00393588	0.00392045	-2.41456	0.00384984	0.00383507	-2.7888	0.0016263	0.00162366
901	0	72	M	24.22	1276.3	3.10595	4		-1.43206	0.0369778	0.0356592	-1.44205	0.036137	0.0348766	-1.4644	0.0343242	0.0331851
902	0	76	M	33.57	1.70845	0.232603	1		-1.63644	0.023097	0.0225756	-1.6454	0.0226257	0.0221251	-2.01587	0.00964118	0.00954911
903	0	54	F	33.75	1.50414	0.177287	1		-4.31982	4.78825e-05	4.78802e-05	-4.32988	4.67863e-05	4.67841e-05	-4.68867	2.048e-05	2.04796e-05
904	0	56	F	34.75	0.741272	-0.130023	0		-4.18095	6.59257e-05	6.59214e-05	-4.19085	6.44389e-05	6.44347e-05	-4.4932	3.21218e-05	3.21208e-05
905	0	43	F	38.9	0.0393225	-1.40536	0		-5.78226	1.65096e-06	1.65096e-06	-5.79209	1.61401e-06	1.61401e-06	-5.8296	1.48047e-06	1.48047e-06
906	0	26	F	32.42	3.85487	0.58601	1		-7.09523	8.03099e-08	8.03099e-08	-7.10615	7.83164e-08	7.83164e-08	-7.56707	2.70975e-08	2.70975e-08
907	0	48	F	28.92	45.877	1.66159	2		-4.61641	2.41873e-05	2.41867e-05	-4.62711	2.35989e-05	2.35984e-05	-5.0504	8.9043e-06	8.90423e-06
908	0	61	F	39.29	0.0298394	-1.52521	0		-3.96757	0.000107753	0.000107742	-3.97689	0.000105464	0.000105453	-3.9792	0.000104906	0.000104895
909	0	65	F	37.1	0.14054	-0.852201	0		-3.41496	0.000384627	0.000384479	-3.4244	0.000376357	0.000376215	-3.568	0.000270396	0.000270323
910	0	72	F	38.87	0.0401662	-1.39614	0		-2.8154	0.00152966	0.00152732	-2.82449	0.001498	0.00149576	-2.8484	0.00141775	0.00141574
911	0	60	F	37.8	0.0856411	-1.06732	0		-3.97207	0.000106643	0.000106632	-3.98157	0.000104336	0.000104325	-4.082	8.27942e-05	8.27874e-05
912	0	70	M	33.63	1.63744	0.214165	1		-2.25381	0.00557435	0.00554345	-2.26291	0.00545871	0.00542908	-2.63267	0.00232986	0.00232445
913	0	32	F	37.81	0.0850372	-1.07039	0		-6.83538	1.46091e-07	1.46091e-07	-6.8456	1.42692e-07	1.42692e-07	-6.9604	1.09547e-07	1.09547e-07
914	0	83	F	37.64	0.0959073	-1.01815	0		-1.61011	0.0245411	0.0239532	-1.61903	0.0240422	0.0234777	-1.7176	0.0191602	0.0188
915	0	70	F	38.74	0.0440363	-1.35619	0		-3.01135	0.000974199	0.000973251	-3.0205	0.000953895	0.000952986	-3.054	0.00088308	0.000882301
916	0	75	M	37.54	0.10294	-0.987417	0		-1.9991	0.0100207	0.00992124	-2.00769	0.00982452	0.00972894	-2.1288	0.00743361	0.00737876
917	0	26	M	39.21	0.0315773	-1.50063	0		-7.11829	7.61563e-08	7.61563e-08	-7.12798	7.44764e-08	7.44764e-08	-7.166	6.82339e-08	6.82339e-08
918	0	47	M	28.73	52.4788	1.71998	2		-4.28384	5.20184e-05	5.20157e-05	-4.29403	5.08123e-05	5.08097e-05	-4.742	1.81134e-05	1.81131e-05
919	0	35	M	34.54	0.860028	-0.0654874	0		-5.89182	1.28288e-06	1.28287e-06	-5.90174	1.25391e-06	1.2539e-06	-6.2408	5.74381e-07	5.74381e-07
920	0	40	M	33.35	1.99623	0.300211	1		-5.30257	4.98234e-06	4.98232e-06	-5.31248	4.86995e-06	4.86993e-06	-5.71667	1.92013e-06	1.92012e-06
921	0	56	M	36.56	0.205943	-0.686254	0		-3.87733	0.000132638	0.00013262	-3.88651	0.000129865	0.000129848	-4.082	8.27942e-05	8.27874e-05
922	0	48	M	33.67	1.59174	0.201872	1		-4.50566	3.12135e-05	3.12126e-05	-4.51533	3.05262e-05	3.05253e-05	-4.89427	1.27565e-05	1.27563e-05
923	0	37	M	38.99	0.0368963	-1.43302	0		-5.97925	1.04894e-06	1.04894e-06	-5.98867	1.02642e-06	1.02642e-06	-6.0352	9.22147e-07	9.22146e-07
924	0	33	M	29.57	28.963	1.46184	2		-5.77027	1.69718e-06	1.69718e-06	-5.78074	1.65677e-06	1.65677e-06	-6.1812	6.5887e-07	6.5887e-07
925	0	27	M	39.53	0.0251788	-1.59896	0		-7.03705	9.18232e-08	9.18232e-08	-7.04668	8.98096e-08	8.98096e-08	-7.0632	8.6457e-08	8.6457e-08
926	0	61	M	36.82	0.171335	-0.766154	0		-3.3832	0.000413809	0.000413638	-3.39222	0.000405304	0.00040514	-3.568	0.000270396	0.000270323
927	0	34	F	37.92	0.0786692	-1.1042	0		-6.63812	2.30083e-07	2.30083e-07	-6.64828	2.24762e-07	2.24762e-07	-6.7548	1.75873e-07	1.75873e-07
928	0	37	F	39.36	0.0283974	-1.54672	0		-6.42586	3.75091e-07	3.75091e-07	-6.4358	3.66603e-07	3.66603e-07	-6.4464	3.57767e-07	3.57767e-07
929	0	84	F	34.01	1.25137	0.0973869	1		-1.26975	0.0537341	0.050994	-1.27901	0.052601	0.0499724	-1.60467	0.0248502	0.0242476
930	0	50	F	36.77	0.177505	-0.750789	0		-4.92688	1.18338e-05	1.18336e-05	-4.93674	1.15681e-05	1.15679e-05	-5.11	7.76247e-06	7.76241e-06
931	0	60	F	29.82	24.267	1.38502	2		-3.4486	0.00035596	0.000355833	-3.45889	0.000347621	0.0003475	-3.8168	0.000152475	0.000152452
932	0	56	F	37.19	0.131869	-0.879859	0		-4.341	4.56034e-05	4.56013e-05	-4.35067	4.45998e-05	4.45979e-05	-4.4932	3.21218e-05	3.21208e-05
933	0	34	M	35.42	0.461402	-0.33592	0		-6.05178	8.87608e-07	8.87607e-07	-6.06164	8.67687e-07	8.67686e-07	-6.3436	4.53315e-07	4.53315e-07
934	0	55	M	37.88	0.0809277	-1.0919	0		-4.06616	8.58699e-05	8.58625e-05	-4.07523	8.40954e-05	8.40883e-05	-4.1848	6.53431e-05	6.53389e-05
935	0	56	F	37.71	0.0912725	-1.03966	0		-4.37511	4.21586e-05	4.21569e-05	-4.38473	4.12358e-05	4.12341e-05	-4.4932	3.21218e-05	3.21208e-05
936	0	81	F	36.32	0.244062	-0.612499	0		-1.72799	0.0187071	0.0183636	-1.7371	0.0183191	0.0179895	-1.9232	0.0119344	0.0117936
937	0	57	F	38.2	0.0645295	-1.19024	0		-4.30502	4.95429e-05	4.95404e-05	-4.31456	4.84668e-05	4.84644e-05	-4.3904	4.07005e-05	4.06989e-05
938	0	53	M	35.63	0.39769	-0.400455	0		-4.12304	7.53286e-05	7.5323e-05	-4.13238	7.37251e-05	7.37196e-05	-4.3904	4.07005e-05	4.06989e-05
939	0	49	M	37.22	0.129099	-0.889078	0		-4.63629	2.31052e-05	2.31047e-05	-4.64558	2.26162e-05	2.26157e-05	-4.8016	1.57906e-05	1.57904e-05
940	0	44	M	36.55	0.207405	-0.683181	0		-5.10353	7.87902e-06	7.87895e-06	-5.11301	7.70878e-06	7.70872e-06	-5.3156	4.83504e-06	4.83502e-06
941	0	56	M	31.99	5.2258	0.718153	1		-3.57755	0.000264513	0.000264443	-3.58718	0.000258713	0.000258646	-4.07187	8.47481e-05	8.47409e-05
942	0	88	M	35.78	0.357642	-0.446552	0		-0.554564	0.278892	0.218073	-0.562987	0.273535	0.214784	-0.7924	0.161287	0.138887
943	0	66	M	28.07	83.716	1.92281	2		-2.29803	0.00503461	0.00500939	-2.3078	0.00492271	0.00489859	-2.7888	0.0016263	0.00162366
944	0	34	M	38.51	0.0518193	-1.28551	0		-6.25447	5.56577e-07	5.56576e-07	-6.26403	5.44471e-07	5.44471e-07	-6.3436	4.53315e-07	4.53315e-07
945	0	43	M	33.22	2.18858	0.340162	1		-4.98733	1.02961e-05	1.0296e-05	-4.99717	1.00654e-05	1.00653e-05	-5.40827	3.90598e-06	3.90596e-06
946	0	42	M	31.19	9.20452	0.964001	1		-4.9564	1.1056e-05	1.10559e-05	-4.96647	1.08026e-05	1.08024e-05	-5.51107	3.08269e-06	3.08268e-06
947	0	66	F	29.51	30.2191	1.48028	2		-2.81484	0.00153166	0.00152931	-2.82501	0.00149621	0.00149397	-3.2	0.000630957	0.000630559
948	0	29	F	37.1	0.14054	-0.852201	0		-7.09551	8.02575e-08	8.02575e-08	-7.10589	7.83635e-08	7.83635e-08	-7.2688	5.38518e-08	5.38518e-08
949	0	77	F	33.96	1.29644	0.112752	1		-1.98213	0.01042	0.0103125	-1.99158	0.0101959	0.010093	-2.32427	0.00473947	0.00471712
950	0	18	F	28.91	46.2028	1.66467	2		-7.68288	2.07546e-08	2.07546e-08	-7.69436	2.02135e-08	2.02135e-08	-8.1344	7.33838e-09	7.33838e-09
951	0	40	F	32.51	3.61703	0.558352	1		-5.66981	2.13891e-06	2.1389e-06	-5.68035	2.0876e-06	2.08759e-06	-6.12787	7.44955e-07	7.44954e-07
952	0	55	M	37.38	0.11528	-0.938248	0		-4.03336	9.26061e-05	9.25976e-05	-4.04248	9.0682e-05	9.06737e-05	-4.1848	6.53431e-05	6.53389e-05
953	0	33	F	33.57	1.70845	0.232603	1		-6.455	3.50748e-07	3.50748e-07	-6.46563	3.42275e-07	3.42275e-07	-6.84747	1.42079e-07	1.42079e-07
954	0	65	F	30.77	12.39	1.09307	2		-2.99973	0.00100062	0.000999624	-3.0098	0.000977689	0.000976734	-3.3028	0.000497966	0.000497719
955	0	60	F	33.54	1.74511	0.241823	1		-3.69262	0.000202945	0.000202904	-3.70255	0.00019836	0.000198321	-4.07187	8.47481e-05	8.47409e-05
956	0	65	M	33.16	2.2835	0.3586	1		-2.73416	0.00184432	0.00184093	-2.74344	0.00180533	0.00180208	-3.14667	0.000713395	0.000712886
957	0	42	F	37.86	0.0820811	-1.08576	0		-5.81628	1.52658e-06	1.52658e-06	-5.82624	1.49197e-06	1.49197e-06	-5.9324	1.16842e-06	1.16842e-06
958	0	52	M	38.87	0.0401662	-1.39614	0		-4.43781	3.64911e-05	3.64898e-05	-4.44686	3.57387e-05	3.57374e-05	-4.4932	3.21218e-05	3.21208e-05
959	0	63	F	37.89	0.0803571	-1.09498	0		-3.67126	0.000213178	0.000213132	-3.68067	0.000208607	0.000208564	-3.7736	0.000168422	0.000168394
960	0	32	F	37.74	0.0893554	-1.04888	0		-6.83078	1.47644e-07	1.47644e-07	-6.84101	1.44207e-07	1.44207e-07	-6.9604	1.09547e-07	1.09547e-07
961	0	22	F	38.56	0.050018	-1.30087	0		-7.90695	1.23894e-08	1.23894e-08	-7.91736	1.2096e-08	1.2096e-08	-7.9884	1.02707e-08	1.02707e-08
962	0	43	M	39.46	0.0264574	-1.57745	0		-5.39665	4.01186e-06	4.01185e-06	-5.40588	3.92757e-06	3.92755e-06	-5.4184	3.81593e-06	3.81591e-06
963	0	30	F	39.13	0.0334164	-1.47604	0		-7.12644	7.47413e-08	7.47413e-08	-7.13658	7.30157e-08	7.30157e-08	-7.166	6.82339e-08	6.82339e-08
964	0	27	M	35.86	0.337959	-0.471137	0		-6.7963	1.59844e-07	1.59844e-07	-6.8063	1.56207e-07	1.56207e-07	-7.0632	8.6457e-08	8.6457e-08
965	0	73	F	38.98	0.0371583	-1.42994	0		-2.72038	0.00190378	0.00190016	-2.72943	0.00186454	0.00186107	-2.7456	0.00179639	0.00179317
966	0	46	F	38.72	0.0446639	-1.35004	0		-5.46374	3.43761e-06	3.4376e-06	-5.47351	3.36114e-06	3.36113e-06	-5.5212	3.01162e-06	3.01161e-06
967	0	69	F	37.46	0.108935	-0.962833	0		-3.02963	0.00093406	0.000933188	-3.03893	0.00091427	0.000913435	-3.1568	0.000696947	0.000696462
968	0	15	M	36.94	0.157387	-0.803031	0		-8.094	8.05376e-09	8.05376e-09	-8.1042	7.86683e-09	7.86683e-09	-8.2968	5.04894e-09	5.04894e-09
969	0	32	F	31.46	7.60374	0.881027	1		-6.41883	3.81213e-07	3.81213e-07	-6.42969	3.71802e-07	3.71802e-07	-6.95027	1.12132e-07	1.12132e-07
970	0	51	M	28.28	72.1561	1.85827	2		-3.84537	0.000142766	0.000142746	-3.8555	0.000139475	0.000139456	-4.3308	4.66874e-05	4.66853e-05
971	0	24	F	25.99	364.765	2.56201	3		-6.87791	1.3246e-07	1.3246e-07	-6.88952	1.28966e-07	1.28966e-07	-6.9625	1.09018e-07	1.09018e-07
972	0	28	F	30.04	20.7686	1.31741	2		-6.73463	1.84232e-07	1.84232e-07	-6.74574	1.79583e-07	1.79583e-07	-7.1064	7.82708e-08	7.82708e-08
973	0	55	F	31.56	7.08429	0.850296	1		-4.07393	8.43477e-05	8.43406e-05	-4.08418	8.23801e-05	8.23733e-05	-4.58587	2.59496e-05	2.59489e-05
974	0	62	M	27.58	118.41	2.07339	3		-2.67484	0.00211426	0.0021098	-2.68476	0.00206654	0.00206228	-2.6449	0.00226517	0.00226005
975	0	27	M	37.65	0.095231	-1.02122	0		-6.91372	1.21976e-07	1.21976e-07	-6.92354	1.1925e-07	1.1925e-07	-7.0632	8.6457e-08	8.6457e-08
976	0	43	F	21.34	9795	3.991	4		-4.63037	2.34222e-05	2.34216e-05	-4.64195	2.28059e-05	2.28054e-05	-4.8568	1.39059e-05	1.39057e-05
977	0	73	M	22.47	4402.96	3.64374	4		-1.21503	0.0609501	0.0574486	-1.22516	0.0595438	0.0561975	-1.3616	0.0434911	0.0416784
978	0	58	F	31.68	6.50758	0.813419	1		-3.77509	0.000167847	0.000167819	-3.78525	0.000163966	0.000163939	-4.27747	5.27874e-05	5.27846e-05
979	0	62	M	36.15	0.27526	-0.560257	0		-3.23701	0.000579412	0.000579077	-3.24607	0.00056745	0.000567128	-3.4652	0.00034261	0.000342493
980	0	78	M	32.87	2.80363	0.44772	1		-1.38605	0.0411101	0.0394868	-1.39502	0.0402695	0.0387107	-1.81027	0.0154785	0.0152426
981	0	57	M	37.34	0.118589	-0.925955	0		-3.82626	0.00014919	0.000149167	-3.83533	0.000146106	0.000146085	-3.9792	0.000104906	0.000104895
982	0	70	F	24.17	1322.26	3.12132	4		-2.0556	0.00879837	0.00872163	-2.0662	0.00858626	0.00851316	-2.0812	0.00829469	0.00822645
983	0	37	F	35.71	0.375803	-0.42504	0		-6.18643	6.50979e-07	6.50979e-07	-6.19674	6.35717e-07	6.35716e-07	-6.4464	3.57767e-07	3.57767e-07
984	0	89	F	27.77	103.515	2.015	3		-0.349234	0.447472	0.30914	-0.358982	0.43754	0.304367	-0.2805	0.524204	0.34392
985	0	89	F	33.68	1.58052	0.198799	1		-0.736915	0.183267	0.154882	-0.746074	0.179443	0.152142	-1.09067	0.0811578	0.0750656
986	0	42	F	38.39	0.0564117	-1.24863	0		-5.85105	1.40914e-06	1.40914e-06	-5.86095	1.37736e-06	1.37736e-06	-5.9324	1.16842e-06	1.16842e-06
987	0	90	F	31.77	6.10606	0.785761	1		-0.509386	0.309467	0.23633	-0.51871	0.302894	0.232478	-0.98787	0.102832	0.0932439
988	1	88	M	14	1.76466e+06	6.24666	7		0.874148	7.48425	0.882135	0.863555	7.30391	0.879575	1.4309	26.9712	0.964249
989	0	82	F	22.95	3134.99	3.49624	4		-0.748718	0.178354	0.151358	-0.759127	0.17413	0.148305	-0.8476	0.142037	0.124371
990	0	73	F	33.52	1.76998	0.247969	1		-2.36222	0.00434289	0.00432411	-2.37181	0.00424805	0.00423008	-2.73547	0.00183878	0.00183541
991	0	83	F	26.95	184.925	2.267	3		-0.90887	0.123347	0.109803	-0.918855	0.120544	0.107576	-0.8973	0.126678	0.112435
992	0	88	F	33.66	1.60304	0.204945	1		-0.837841	0.145264	0.126839	-0.847027	0.142224	0.124515	-1.19347	0.0640516	0.060196
993	0	85	F	28.25	73.7042	1.86749	2		-0.789671	0.162304	0.13964	-0.799475	0.158681	0.13695	-1.2468	0.05665	0.0536128
994	0	81	F	33.14	2.31604	0.364747	1		-1.51939	0.0302417	0.029354	-1.52881	0.0295929	0.0287423	-1.91307	0.012216	0.0120686
995	0	83	M	26.82	202.743	2.30695	3		-0.477999	0.332661	0.249621	-0.487444	0.325504	0.24557	-0.4861	0.326513	0.246144
996	0	44	F	36.98	0.152995	-0.815324	0		-5.55408	2.79204e-06	2.79203e-06	-5.56407	2.72851e-06	2.7285e-06	-5.7268	1.87586e-06	1.87585e-06
997	0	57	F	28.15	79.1086	1.89822	2		-3.64576	0.000226066	0.000226015	-3.6563	0.000220646	0.000220598	-4.1252	7.49549e-05	7.49493e-05
998	0	60	M	39.08	0.0346199	-1.46067	0		-3.63369	0.000232441	0.000232387	-3.64251	0.000227768	0.000227716	-3.6708	0.000213403	0.000213357
999	0	34	F	39.2	0.0318015	-1.49755	0		-6.72208	1.89635e-07	1.89635e-07	-6.73211	1.85304e-07	1.85304e-07	-6.7548	1.75873e-07	1.75873e-07
1000	0	57	F	38.93	0.0384965	-1.41458	0		-4.3529	4.43706e-05	4.43686e-05	-4.36237	4.34141e-05	4.34122e-05	-4.3904	4.07005e-05	4.06989e-05
1001	0	65	F	35.82	0.347661	-0.458844	0		-3.331	0.000466664	0.000466446	-3.34056	0.000456496	0.000456288	-3.568	0.000270396	0.000270323
1002	0	73	M	19.5	36012.6	4.55645	5		-1.0202	0.095455	0.0871373	-1.03064	0.093189	0.0852451	-1.5249	0.0298607	0.0289949
1003	0	65	F	37.71	0.0912725	-1.03966	0		-3.45498	0.000350772	0.000350649	-3.46435	0.000343278	0.00034316	-3.568	0.000270396	0.000270323
1004	0	42	M	36.74	0.181314	-0.741569	0		-5.32047	4.78116e-06	4.78114e-06	-5.32999	4.6775e-06	4.67748e-06	-5.5212	3.01162e-06	3.01161e-06
1005	0	50	F	35.04	0.603751	-0.219142	0		-4.81339	1.53676e-05	1.53674e-05	-4.82343	1.50166e-05	1.50164e-05	-5.11	7.76247e-06	7.76241e-06
1006	0	41	F	36.91	0.160764	-0.793812	0		-5.8562	1.39252e-06	1.39251e-06	-5.86628	1.36057e-06	1.36057e-06	-6.0352	9.22147e-07	9.22146e-07
1007	0	26	F	34.69	0.773421	-0.111584	0		-7.24414	5.69984e-08	5.69984e-08	-7.25483	5.56126e-08	5.56125e-08	-7.5772	2.64728e-08	2.64728e-08
1008	0	40	M	33.14	2.31604	0.364747	1		-5.28879	5.14291e-06	5.14288e-06	-5.29872	5.02666e-06	5.02663e-06	-5.71667	1.92013e-06	1.92012e-06
1009	0	56	F	19.88	27521.8	4.43968	5		-3.20551	0.000623001	0.000622613	-3.2169	0.000606877	0.000606509	-3.6837	0.000207157	0.000207114
1010	0	82	F	20.87	13659.7	4.13544	5		-0.612275	0.244188	0.196263	-0.622891	0.238292	0.192436	-1.0109	0.0975214	0.088856
1011	0	92	M	33.38	1.9543	0.290992	1		0.0118207	1.02759	0.506804	0.00326165	1.00754	0.501878	-0.37107	0.42553	0.298506
1012	0	94	F	33.07	2.43365	0.386258	1		-0.185713	0.65206	0.394695	-0.194803	0.638553	0.389706	-0.57667	0.265051	0.209518
1013	1	90	F	36.16	0.273319	-0.56333	0		-0.797359	0.159456	0.137527	-0.806245	0.156227	0.135118	-0.998	0.100462	0.0912904
1014	1	86	F	29.03	42.4415	1.62779	2		-0.7386	0.182558	0.154375	-0.7483	0.178526	0.151482	-1.144	0.0717794	0.0669722
1015	1	90	M	27.02	175.988	2.24548	3		0.224545	1.67705	0.626454	0.215301	1.64173	0.62146	0.2335	1.71199	0.631266
1016	1	92	F	26.77	210.044	2.32231	3		0.023076	1.05457	0.51328	0.0133065	1.03111	0.507659	0.0279	1.06635	0.516055
1017	0	89	M	23.58	2007.38	3.30263	4		0.347963	2.22824	0.690234	0.33835	2.17946	0.685482	0.2832	1.91955	0.657482
1018	0	69	M	15.45	632500	5.80106	6		-1.16348	0.0686306	0.0642229	-1.17442	0.0669232	0.0627254	-1.1986	0.0632995	0.0595312
1019	1	87	M	19.25	42981.6	4.63328	5		0.427524	2.67624	0.727983	0.417428	2.61474	0.723355	-0.0857	0.820918	0.450827
1020	0	47	M	33	2.55723	0.40777	1		-4.56394	2.72933e-05	2.72925e-05	-4.57371	2.66866e-05	2.66859e-05	-4.99707	1.00677e-05	1.00676e-05
1021	0	73	M	36.94	0.157387	-0.803031	0		-2.16422	0.0068514	0.00680478	-2.17292	0.00671557	0.00667077	-2.3344	0.0046302	0.00460886
1022	0	52	F	36.83	0.170127	-0.769227	0		-4.72634	1.87785e-05	1.87782e-05	-4.73614	1.83594e-05	1.83591e-05	-4.9044	1.24624e-05	1.24622e-05
1023	0	84	M	34.72	0.757176	-0.120803	0		-0.893981	0.12765	0.1132	-0.902613	0.125137	0.11122	-1.2036	0.0625749	0.0588899
1024	0	44	F	39.89	0.0195166	-1.7096	0		-5.74497	1.79901e-06	1.799e-06	-5.75467	1.75925e-06	1.75925e-06	-5.7268	1.87586e-06	1.87585e-06
1025	0	39	F	36.03	0.299654	-0.523379	0		-6.00295	9.93233e-07	9.93232e-07	-6.01317	9.70133e-07	9.70132e-07	-6.2408	5.74381e-07	5.74381e-07
1026	1	89	F	35.19	0.542952	-0.265239	0		-0.835967	0.145892	0.127318	-0.844976	0.142897	0.125031	-1.1008	0.0792866	0.0734621
1027	0	80	F	34.33	0.99781	-0.0009523	0		-1.69969	0.0199668	0.0195759	-1.70902	0.0195425	0.019168	-2.026	0.0094189	0.00933101
1028	1	94	F	31.86	5.72932	0.758103	1		-0.10634	0.782817	0.43909	-0.11555	0.76639	0.433873	-0.57667	0.265051	0.209518
1029	0	80	F	29.12	39.8229	1.60013	2		-1.35793	0.0438602	0.0420173	-1.36778	0.042877	0.0411142	-1.7608	0.017346	0.0170503
1030	0	54	M	37.91	0.0792279	-1.10112	0		-4.17036	6.75516e-05	6.7547e-05	-4.17946	6.61521e-05	6.61477e-05	-4.2876	5.15703e-05	5.15677e-05
1031	0	57	F	18.53	71539.5	4.85455	5		-3.01472	0.00096668	0.000965747	-3.02621	0.000941425	0.00094054	-3.5809	0.000262482	0.000262413
1032	0	44	M	27.6	116.747	2.06724	3		-4.51643	3.04487e-05	3.04478e-05	-4.52681	2.97297e-05	2.97288e-05	-4.4953	3.19669e-05	3.19658e-05
1033	0	64	M	32.4	3.90981	0.592156	1		-2.78655	0.00163476	0.00163209	-2.79593	0.00159982	0.00159727	-3.24947	0.000563028	0.000562711
1034	0	72	F	38.9	0.0393225	-1.40536	0		-2.81737	0.00152274	0.00152043	-2.82645	0.00149124	0.00148902	-2.8484	0.00141775	0.00141574
1035	0	35	F	37.83	0.0838422	-1.07654	0		-6.52997	2.95138e-07	2.95138e-07	-6.54012	2.88324e-07	2.88324e-07	-6.652	2.22844e-07	2.22843e-07
1036	0	61	M	38.88	0.0398829	-1.39921	0		-3.51833	0.000303158	0.000303066	-3.52714	0.000297068	0.000296979	-3.568	0.000270396	0.000270323
1037	0	50	F	34.63	0.806965	-0.0931453	0		-4.7865	1.63494e-05	1.63491e-05	-4.79657	1.59745e-05	1.59742e-05	-5.11	7.76247e-06	7.76241e-06
1038	0	47	M	38.53	0.0510912	-1.29165	0		-4.9267	1.18386e-05	1.18385e-05	-4.93591	1.15902e-05	1.15901e-05	-5.0072	9.83558e-06	9.83548e-06
1039	0	40	F	33.95	1.30565	0.115825	1		-5.76427	1.7208e-06	1.7208e-06	-5.77467	1.68008e-06	1.68008e-06	-6.12787	7.44955e-07	7.44954e-07
1040	0	67	M	31.36	8.16128	0.911758	1		-2.41161	0.00387603	0.00386107	-2.42102	0.00379297	0.00377864	-2.94107	0.00114533	0.00114402
1041	0	58	F	17.29	172032	5.23561	6		-2.83114	0.00147524	0.00147306	-2.84273	0.00143637	0.00143431	-2.7406	0.00181719	0.00181389
1042	0	24	F	34.65	0.795625	-0.0992915	0		-7.44599	3.58106e-08	3.58106e-08	-7.45673	3.49354e-08	3.49354e-08	-7.7828	1.64892e-08	1.64892e-08
1043	0	54	M	35.43	0.458149	-0.338993	0		-4.00768	9.82465e-05	9.82369e-05	-4.01702	9.61564e-05	9.61471e-05	-4.2876	5.15703e-05	5.15677e-05
1044	0	76	M	36.58	0.203049	-0.6924	0		-1.83389	0.0146591	0.0144473	-1.84255	0.0143699	0.0141663	-2.026	0.0094189	0.00933101
1045	0	68	M	36.21	0.263818	-0.578695	0		-2.62752	0.00235764	0.00235209	-2.63642	0.00230982	0.0023045	-2.8484	0.00141775	0.00141574
1046	0	81	F	33	2.55723	0.40777	1		-1.51021	0.030888	0.0299626	-1.51964	0.0302243	0.0293376	-1.91307	0.012216	0.0120686
1047	0	59	M	36	0.306084	-0.51416	0		-3.53389	0.000292492	0.000292407	-3.54304	0.000286393	0.000286311	-3.7736	0.000168422	0.000168394
1048	0	73	F	38.74	0.0440363	-1.35619	0		-2.70464	0.00197406	0.00197017	-2.71371	0.00193326	0.00192953	-2.7456	0.00179639	0.00179317
1049	0	68	M	37.28	0.123732	-0.907517	0		-2.69771	0.0020058	0.00200179	-2.7065	0.0019656	0.00196175	-2.8484	0.00141775	0.00141574
1050	0	58	F	20.21	21790.4	4.33826	5		-3.02268	0.00094911	0.00094821	-3.03399	0.000924726	0.000923872	-3.4781	0.000332583	0.000332472
1051	0	74	F	20.3	20445.9	4.31061	5		-1.39279	0.0404776	0.0389029	-1.40367	0.0394761	0.0379769	-1.8333	0.0146791	0.0144668
1052	0	77	M	35.68	0.383866	-0.415821	0		-1.67262	0.0212512	0.0208089	-1.68134	0.0208288	0.0204038	-1.9232	0.0119344	0.0117936
1053	0	88	M	26.77	210.044	2.32231	3		0.0364693	1.0876	0.520981	0.0271482	1.06451	0.515623	0.0279	1.06635	0.516055
1054	0	50	M	33.9	1.35267	0.131191	1		-4.31627	4.82759e-05	4.82736e-05	-4.32586	4.72211e-05	4.72188e-05	-4.68867	2.048e-05	2.04796e-05
1055	1	95	F	22.43	4529.36	3.65604	4		0.614482	4.11606	0.804537	0.604357	4.02122	0.800845	0.4888	3.08177	0.755008
1056	1	91	F	13.21	3.08628e+06	6.48943	7		0.81034	6.46159	0.86598	0.799193	6.29786	0.862974	1.3281	21.2863	0.955129
1057	1	98	F	25.38	561.658	2.74947	3		0.727682	5.34173	0.842314	0.717929	5.22311	0.839309	0.6447	4.41266	0.815248
1058	0	54	F	21.95	6361.29	3.80355	4		-3.54577	0.000284595	0.000284514	-3.55701	0.000277327	0.000277251	-3.726	0.000187932	0.000187896
1059	0	51	M	35.85	0.340358	-0.468064	0		-4.34195	4.55044e-05	4.55023e-05	-4.35132	4.45327e-05	4.45307e-05	-4.596	2.53513e-05	2.53506e-05
1060	0	50	F	37.86	0.0820811	-1.08576	0		-4.99838	1.00374e-05	1.00373e-05	-5.00813	9.81451e-06	9.81442e-06	-5.11	7.76247e-06	7.76241e-06
1061	0	43	F	29.86	23.5898	1.37272	2		-5.18926	6.46752e-06	6.46747e-06	-5.19999	6.30967e-06	6.30963e-06	-5.5644	2.72647e-06	2.72646e-06
1062	0	48	M	28.87	47.5292	1.67696	2		-4.19079	6.44482e-05	6.4444e-05	-4.20094	6.29597e-05	6.29558e-05	-4.6392	2.29509e-05	2.29504e-05
1063	0	56	M	37.89	0.0803571	-1.09498	0		-3.96458	0.000108498	0.000108486	-3.97362	0.000106263	0.000106251	-4.082	8.27942e-05	8.27874e-05
1064	0	43	F	37.82	0.0844376	-1.07346	0		-5.71142	1.94349e-06	1.94348e-06	-5.72136	1.89952e-06	1.89952e-06	-5.8296	1.48047e-06	1.48047e-06
1065	0	46	F	39.7	0.0223251	-1.65121	0		-5.52803	2.96464e-06	2.96463e-06	-5.5377	2.89934e-06	2.89933e-06	-5.5212	3.01162e-06	3.01161e-06
1066	0	15	F	39.87	0.0197948	-1.70345	0		-8.70855	1.95639e-09	1.95639e-09	-8.719	1.90983e-09	1.90983e-09	-8.708	1.95884e-09	1.95884e-09
1067	0	13	F	35.62	0.400514	-0.397382	0		-8.63423	2.3215e-09	2.3215e-09	-8.64517	2.26378e-09	2.26378e-09	-8.9136	1.22011e-09	1.22011e-09
1068	0	52	F	36.32	0.244062	-0.612499	0		-4.69288	2.02823e-05	2.02819e-05	-4.70274	1.98272e-05	1.98269e-05	-4.9044	1.24624e-05	1.24622e-05
1069	0	40	F	27.89	95.0876	1.97812	2		-5.36675	4.29785e-06	4.29784e-06	-5.37775	4.19032e-06	4.1903e-06	-5.8728	1.34029e-06	1.34029e-06
1070	0	73	M	36.8	0.173777	-0.760008	0		-2.15504	0.00699782	0.0069492	-2.16375	0.00685887	0.00681215	-2.3344	0.0046302	0.00460886
1071	0	47	M	31.51	7.33942	0.865662	1		-4.4662	3.41819e-05	3.41807e-05	-4.47611	3.34107e-05	3.34095e-05	-4.99707	1.00677e-05	1.00676e-05
1072	0	38	F	35.76	0.362739	-0.440406	0		-6.08748	8.1757e-07	8.17569e-07	-6.09775	7.98458e-07	7.98458e-07	-6.3436	4.53315e-07	4.53315e-07
1073	0	53	M	37.06	0.144574	-0.839909	0		-4.21684	6.06954e-05	6.06917e-05	-4.22605	5.94228e-05	5.94193e-05	-4.3904	4.07005e-05	4.06989e-05
1074	0	44	F	39.7	0.0223251	-1.65121	0		-5.7325	1.85138e-06	1.85138e-06	-5.74223	1.81039e-06	1.81039e-06	-5.7268	1.87586e-06	1.87585e-06
1075	0	44	M	35.21	0.535322	-0.271385	0		-5.01563	9.64656e-06	9.64647e-06	-5.02525	9.43523e-06	9.43514e-06	-5.3156	4.83504e-06	4.83502e-06
1076	0	15	F	32.81	2.92522	0.466159	1		-8.24543	5.68293e-09	5.68293e-09	-8.25659	5.53873e-09	5.53873e-09	-8.69787	2.00507e-09	2.00507e-09
1077	0	28	F	36.43	0.225786	-0.646303	0		-7.1538	7.01776e-08	7.01776e-08	-7.16427	6.85068e-08	6.85068e-08	-7.3716	4.25011e-08	4.25011e-08
1078	0	68	M	34.23	1.07097	0.0297787	1		-2.49764	0.00317951	0.00316943	-2.50674	0.00311361	0.00310395	-2.83827	0.00145121	0.00144911
1079	0	25	F	36.77	0.177505	-0.750789	0		-7.48282	3.2899e-08	3.2899e-08	-7.49333	3.21125e-08	3.21125e-08	-7.68	2.0893e-08	2.0893e-08
1080	0	15	M	30.01	21.2142	1.32663	2		-7.63941	2.29398e-08	2.29398e-08	-7.6503	2.23717e-08	2.23717e-08	-8.0316	9.29822e-09	9.29822e-09
1081	0	41	F	39.13	0.0334164	-1.47604	0		-6.00183	9.95805e-07	9.95804e-07	-6.01168	9.73453e-07	9.73452e-07	-6.0352	9.22147e-07	9.22146e-07
1082	0	33	F	25.29	598.591	2.77713	3		-5.91186	1.22502e-06	1.22501e-06	-5.9233	1.19315e-06	1.19315e-06	-6.0373	9.17698e-07	9.17698e-07
1083	0	74	F	23.82	1693.85	3.22888	4		-1.62369	0.0237855	0.0232329	-1.63422	0.0232157	0.022689	-1.67	0.0213796	0.0209321
1084	0	34	F	38.27	0.061411	-1.21175	0		-6.66108	2.18235e-07	2.18235e-07	-6.6712	2.13206e-07	2.13206e-07	-6.7548	1.75873e-07	1.75873e-07
1085	0	32	M	34.82	0.705449	-0.151534	0		-6.2169	6.06882e-07	6.06882e-07	-6.22687	5.93109e-07	5.93109e-07	-6.5492	2.82358e-07	2.82358e-07
1086	0	48	F	25.79	420.218	2.62348	3		-4.41109	3.88067e-05	3.88052e-05	-4.4221	3.78356e-05	3.78341e-05	-4.4953	3.19669e-05	3.19658e-05
1087	0	70	M	35.81	0.35013	-0.455771	0		-2.39681	0.00401044	0.00399442	-2.4057	0.00392921	0.00391383	-2.6428	0.00227615	0.00227098
1088	0	55	M	30.05	20.6222	1.31433	2		-3.55253	0.000280201	0.000280122	-3.56238	0.000273918	0.000273843	-3.9196	0.000120337	0.000120323
1089	0	81	F	38.59	0.0489674	-1.31009	0		-1.8769	0.013277	0.0131031	-1.88578	0.0130084	0.0128414	-1.9232	0.0119344	0.0117936
1090	0	57	M	33.8	1.45185	0.161922	1		-3.59405	0.000254656	0.000254591	-3.60347	0.00024919	0.000249128	-3.96907	0.000107382	0.00010737
1091	0	45	F	33.44	1.87307	0.272554	1		-5.21963	6.03079e-06	6.03075e-06	-5.22995	5.88914e-06	5.8891e-06	-5.61387	2.43293e-06	2.43293e-06
1092	0	56	M	39.18	0.0322548	-1.49141	0		-4.0492	8.92898e-05	8.92819e-05	-4.05811	8.74759e-05	8.74682e-05	-4.082	8.27942e-05	8.27874e-05
1093	0	12	M	36.1	0.285173	-0.544891	0		-8.34561	4.51219e-09	4.51219e-09	-8.35597	4.40583e-09	4.40583e-09	-8.6052	2.48199e-09	2.48199e-09
1094	0	51	F	28.64	55.9296	1.74764	2		-4.29133	5.1129e-05	5.11264e-05	-4.30198	4.9891e-05	4.98885e-05	-4.742	1.81134e-05	1.81131e-05
1095	0	26	M	37.13	0.137588	-0.86142	0		-6.98185	1.04267e-07	1.04267e-07	-6.99175	1.01919e-07	1.01919e-07	-7.166	6.82339e-08	6.82339e-08
1096	0	77	F	34.62	0.812695	-0.0900722	0		-2.02543	0.00943131	0.00934319	-2.0348	0.00922988	0.00914547	-2.3344	0.0046302	0.00460886
1097	0	87	F	33.31	2.05354	0.312504	1		-0.917119	0.121027	0.107961	-0.926367	0.118477	0.105927	-1.29627	0.050551	0.0481186
1098	0	31	M	35.55	0.420852	-0.375871	0		-6.36702	4.29517e-07	4.29517e-07	-6.37694	4.19815e-07	4.19815e-07	-6.652	2.22844e-07	2.22843e-07
1099	0	61	M	37.75	0.0887253	-1.05195	0		-3.44421	0.000359579	0.00035945	-3.45313	0.000352264	0.00035214	-3.568	0.000270396	0.000270323
1100	0	60	F	35.99	0.308257	-0.511087	0		-3.85334	0.000140173	0.000140153	-3.86302	0.000137083	0.000137065	-4.082	8.27942e-05	8.27874e-05
1101	0	32	F	27.13	162.809	2.21168	3		-6.1348	7.3317e-07	7.3317e-07	-6.14608	7.1436e-07	7.1436e-07	-6.1401	7.24269e-07	7.24269e-07
1102	0	66	F	38.48	0.0529311	-1.27629	0		-3.40325	0.000395141	0.000394985	-3.41252	0.000386791	0.000386641	-3.4652	0.00034261	0.000342493
1103	0	27	F	26.42	269.073	2.42987	3		-6.59941	2.51531e-07	2.51531e-07	-6.6109	2.44965e-07	2.44964e-07	-6.6541	2.21769e-07	2.21769e-07
1104	0	89	F	23.03	2962.45	3.47165	4		-0.0383024	0.915583	0.477966	-0.0485222	0.894289	0.472097	-0.128	0.744732	0.426846
1105	0	80	F	23.54	2065.01	3.31492	4		-0.991896	0.101884	0.0924632	-1.0023	0.0994724	0.0904728	-1.0532	0.0884708	0.0812799
1106	0	39	F	34.77	0.730855	-0.136169	0		-5.9203	1.20144e-06	1.20144e-06	-5.93064	1.17316e-06	1.17316e-06	-6.2408	5.74381e-07	5.74381e-07
1107	0	54	F	38.87	0.0401662	-1.39614	0		-4.65568	2.20962e-05	2.20957e-05	-4.66523	2.16157e-05	2.16153e-05	-4.6988	2.00078e-05	2.00074e-05
1108	0	60	M	34.09	1.1825	0.0728021	1		-3.30636	0.000493905	0.000493661	-3.31567	0.000483422	0.000483188	-3.66067	0.000218439	0.000218391
1109	0	42	M	35.56	0.417885	-0.378944	0		-5.24306	5.71397e-06	5.71394e-06	-5.2527	5.58858e-06	5.58855e-06	-5.5212	3.01162e-06	3.01161e-06
1110	1	86	F	26.03	354.585	2.54972	3		-0.541808	0.287205	0.223123	-0.551806	0.280669	0.219158	-0.5889	0.257691	0.204892
1111	0	72	M	37.52	0.104407	-0.981271	0		-2.3045	0.00496016	0.00493567	-2.31317	0.00486218	0.00483865	-2.4372	0.00365426	0.00364096
1112	0	67	M	36.76	0.178766	-0.747716	0		-2.76584	0.00171459	0.00171166	-2.77471	0.00167993	0.00167711	-2.9512	0.00111892	0.00111767
1113	0	50	F	36.48	0.217937	-0.661669	0		-4.90785	1.23636e-05	1.23635e-05	-4.91774	1.20853e-05	1.20851e-05	-5.11	7.76247e-06	7.76241e-06
1114	0	24	F	40	0.01	-2	0		-7.79693	1.59612e-08	1.59612e-08	-7.86184	1.37456e-08	1.37456e-08	-7.7828	1.64892e-08	1.64892e-08
1115	0	68	M	18.77	60365.8	4.78079	5		-1.4835	0.0328471	0.0318025	-1.49414	0.0320524	0.031057	-2.0389	0.00914324	0.0090604
1116	0	70	F	33.64	1.62589	0.211092	1		-2.67681	0.00210472	0.0021003	-2.68646	0.00205845	0.00205422	-3.04387	0.00090392	0.000903104
1117	0	52	F	38.01	0.0738154	-1.13185	0		-4.80374	1.57129e-05	1.57127e-05	-4.81343	1.53664e-05	1.53661e-05	-4.9044	1.24624e-05	1.24622e-05
1118	0	82	F	40	0.01	-2	0		-1.86715	0.0135783	0.0133964	-1.93055	0.011734	0.0115979	-1.8204	0.0151217	0.0148964
1119	1	96	F	23.69	1857.06	3.26883	4		0.634066	4.30593	0.811531	0.624094	4.20817	0.807994	0.5916	3.90481	0.796119
1120	0	82	M	35.71	0.375803	-0.42504	0		-1.1634	0.068644	0.0642347	-1.17198	0.0673003	0.0630565	-1.4092	0.0389762	0.0375141
1121	0	44	M	32.85	2.84359	0.453866	1		-4.86082	1.37779e-05	1.37777e-05	-4.87067	1.34688e-05	1.34686e-05	-5.30547	4.94914e-06	4.94912e-06
1122	0	63	F	30.48	15.2122	1.18219	2		-3.18518	0.000652859	0.000652433	-3.19533	0.000637776	0.000637369	-3.5084	0.00031017	0.000310074
1123	0	51	F	38.96	0.0376879	-1.4238	0		-4.9683	1.07573e-05	1.07571e-05	-4.97792	1.05217e-05	1.05216e-05	-5.0072	9.83558e-06	9.83548e-06
1124	0	22	F	34.67	0.784445	-0.105438	0		-7.65178	2.22959e-08	2.22959e-08	-7.66257	2.17485e-08	2.17485e-08	-7.9884	1.02707e-08	1.02707e-08
1125	0	16	F	38.21	0.0640745	-1.19332	0		-8.49742	3.18115e-09	3.18115e-09	-8.50801	3.10446e-09	3.10446e-09	-8.6052	2.48199e-09	2.48199e-09
1126	0	42	M	36.61	0.198784	-0.701619	0		-5.31194	4.87597e-06	4.87595e-06	-5.32147	4.77011e-06	4.77009e-06	-5.5212	3.01162e-06	3.01161e-06
1127	0	62	F	36.69	0.187843	-0.726204	0		-3.69478	0.00020194	0.000201899	-3.70434	0.000197544	0.000197505	-3.8764	0.000132923	0.000132905
1128	0	19	F	40	0.01	-2	0		-8.30812	4.919e-09	4.919e-09	-8.37315	4.23492e-09	4.23492e-09	-8.2968	5.04894e-09	5.04894e-09
1129	0	54	F	37.02	0.148725	-0.827616	0		-4.53433	2.92196e-05	2.92187e-05	-4.54406	2.8572e-05	2.85712e-05	-4.6988	2.00078e-05	2.00074e-05
1130	0	47	F	38.08	0.0702482	-1.15336	0		-5.31952	4.79156e-06	4.79154e-06	-5.32933	4.68456e-06	4.68454e-06	-5.4184	3.81593e-06	3.81591e-06
1131	0	43	F	35.72	0.373153	-0.428113	0		-5.57366	2.66893e-06	2.66892e-06	-5.58381	2.60729e-06	2.60728e-06	-5.8296	1.48047e-06	1.48047e-06
1132	0	51	M	37.88	0.0809277	-1.0919	0		-4.47511	3.34881e-05	3.3487e-05	-4.48428	3.27882e-05	3.27872e-05	-4.596	2.53513e-05	2.53506e-05
1133	0	49	F	35.88	0.333209	-0.477283	0		-4.97073	1.06971e-05	1.0697e-05	-4.98071	1.04542e-05	1.04541e-05	-5.2128	6.12632e-06	6.12629e-06
1134	0	51	M	26.16	323.423	2.50977	3		-3.70631	0.000196649	0.000196611	-3.71665	0.000192023	0.000191986	-3.7757	0.00016761	0.000167582
1135	0	34	F	38.83	0.0413193	-1.38385	0		-6.69781	2.00535e-07	2.00535e-07	-6.70788	1.95939e-07	1.95939e-07	-6.7548	1.75873e-07	1.75873e-07
1136	0	53	F	34.82	0.705449	-0.151534	0		-4.49225	3.21922e-05	3.21911e-05	-4.50223	3.1461e-05	3.146e-05	-4.8016	1.57906e-05	1.57904e-05
1137	0	59	M	38.63	0.0476008	-1.32239	0		-3.70641	0.000196604	0.000196566	-3.7153	0.000192621	0.000192583	-3.7736	0.000168422	0.000168394
1138	0	22	F	39	0.0366362	-1.43609	0		-7.93581	1.15928e-08	1.15928e-08	-7.94618	1.13194e-08	1.13194e-08	-7.9884	1.02707e-08	1.02707e-08
1139	0	52	F	40	0.01	-2	0		-4.93428	1.16337e-05	1.16336e-05	-4.99846	1.00355e-05	1.00354e-05	-4.9044	1.24624e-05	1.24622e-05
1140	0	63	M	38.8	0.0422058	-1.37463	0		-3.30861	0.000491351	0.00049111	-3.31738	0.000481529	0.000481297	-3.3624	0.00043411	0.000433922
1141	0	26	M	33.78	1.47254	0.168068	1		-6.7621	1.72942e-07	1.72942e-07	-6.77233	1.68916e-07	1.68916e-07	-7.15587	6.98441e-08	6.98441e-08
1142	0	54	M	35.28	0.509452	-0.292897	0		-3.99784	0.000100498	0.000100488	-4.0072	9.83564e-05	9.83468e-05	-4.2876	5.15703e-05	5.15677e-05
1143	0	42	M	34.57	0.841964	-0.0747067	0		-5.17812	6.63559e-06	6.63555e-06	-5.18786	6.4885e-06	6.48846e-06	-5.5212	3.01162e-06	3.01161e-06
1144	0	68	F	40	0.01	-2	0		-3.29848	0.000502944	0.000502691	-3.36224	0.000434267	0.000434078	-3.2596	0.000550047	0.000549745
1145	0	36	F	31.27	8.69794	0.939416	1		-5.99742	1.00596e-06	1.00596e-06	-6.00819	9.81319e-07	9.81318e-07	-6.53907	2.89021e-07	2.89021e-07
1146	0	43	M	33.73	1.52558	0.183434	1		-5.02078	9.53277e-06	9.53268e-06	-5.03057	9.32021e-06	9.32013e-06	-5.40827	3.90598e-06	3.90596e-06
1147	0	33	F	38.42	0.0552268	-1.25785	0		-6.77315	1.68596e-07	1.68596e-07	-6.78329	1.64706e-07	1.64706e-07	-6.8576	1.38803e-07	1.38803e-07
1148	0	45	F	35.86	0.337959	-0.471137	0		-5.37837	4.18435e-06	4.18433e-06	-5.38845	4.08834e-06	4.08832e-06	-5.624	2.37684e-06	2.37683e-06
1149	0	53	M	35.93	0.321626	-0.492648	0		-4.14272	7.19914e-05	7.19863e-05	-4.15203	7.04637e-05	7.04588e-05	-4.3904	4.07005e-05	4.06989e-05
1150	0	53	M	38.08	0.0702482	-1.15336	0		-4.28375	5.20291e-05	5.20264e-05	-4.29285	5.09501e-05	5.09476e-05	-4.3904	4.07005e-05	4.06989e-05
1151	0	78	M	38.26	0.0618471	-1.20868	0		-1.73962	0.0182129	0.0178871	-1.74806	0.0178625	0.0175491	-1.8204	0.0151217	0.0148964
1152	0	21	F	33.66	1.60304	0.204945	1		-7.68776	2.0523e-08	2.0523e-08	-7.69868	2.00133e-08	2.00133e-08	-8.08107	8.29717e-09	8.29717e-09
1153	0	46	F	28.6	57.5352	1.75993	2		-4.7999	1.58527e-05	1.58524e-05	-4.81068	1.54641e-05	1.54639e-05	-5.256	5.54626e-06	5.54623e-06
1154	0	37	F	23.39	2296.25	3.36102	4		-5.37827	4.18531e-06	4.18529e-06	-5.3898	4.07565e-06	4.07563e-06	-5.4736	3.36047e-06	3.36046e-06
1155	0	65	F	29.01	43.0464	1.63394	2		-2.88428	0.00130534	0.00130364	-2.89452	0.0012749	0.00127328	-3.3028	0.000497966	0.000497719
1156	0	25	M	38.64	0.0472652	-1.32546	0		-7.18314	6.55932e-08	6.55932e-08	-7.19291	6.41341e-08	6.4134e-08	-7.2688	5.38518e-08	5.38518e-08
1157	0	76	M	29.51	30.2191	1.48028	2		-1.37012	0.0426463	0.040902	-1.37948	0.0417371	0.0400649	-1.7608	0.017346	0.0170503
1158	0	51	F	38.65	0.0469319	-1.32853	0		-4.94796	1.12729e-05	1.12728e-05	-4.95761	1.10253e-05	1.10251e-05	-5.0072	9.83558e-06	9.83548e-06
1159	0	56	F	34.06	1.20787	0.0820214	1		-4.13568	7.31673e-05	7.3162e-05	-4.14566	7.15058e-05	7.15007e-05	-4.48307	3.28799e-05	3.28788e-05
1160	0	41	F	35.76	0.362739	-0.440406	0		-5.78076	1.65668e-06	1.65667e-06	-5.79096	1.61824e-06	1.61824e-06	-6.0352	9.22147e-07	9.22146e-07
1161	0	26	F	33.97	1.2873	0.109679	1		-7.19691	6.35467e-08	6.35467e-08	-7.20767	6.19914e-08	6.19914e-08	-7.56707	2.70975e-08	2.70975e-08
1162	0	51	F	34.93	0.652622	-0.185338	0		-4.70394	1.97724e-05	1.9772e-05	-4.71396	1.93215e-05	1.93211e-05	-5.0072	9.83558e-06	9.83548e-06
1163	0	22	M	36.58	0.203049	-0.6924	0		-7.35472	4.41852e-08	4.41852e-08	-7.36478	4.31741e-08	4.31741e-08	-7.5772	2.64728e-08	2.64728e-08
1164	0	40	M	36.95	0.156277	-0.806105	0		-5.53872	2.89256e-06	2.89255e-06	-5.54827	2.82965e-06	2.82964e-06	-5.7268	1.87586e-06	1.87585e-06
1165	1	79	M	18.7	63431.2	4.8023	5		-0.354298	0.442285	0.306656	-0.364656	0.431861	0.301608	-0.9081	0.123566	0.109977
1166	0	74	M	36.21	0.263818	-0.578695	0		-2.0141	0.00968062	0.0095878	-2.02284	0.00948768	0.00939851	-2.2316	0.00586678	0.00583256
1167	0	68	F	18.17	92294.8	4.96518	5		-1.86649	0.0135991	0.0134167	-1.87774	0.0132515	0.0130782	-2.4501	0.00354732	0.00353478
1168	0	42	F	39.62	0.0236253	-1.62662	0		-5.93173	1.17022e-06	1.17022e-06	-5.94152	1.14415e-06	1.14415e-06	-5.9324	1.16842e-06	1.16842e-06
1169	0	50	F	38.61	0.0482793	-1.31624	0		-5.04758	8.96238e-06	8.9623e-06	-5.05725	8.76487e-06	8.76479e-06	-5.11	7.76247e-06	7.76241e-06
1170	0	37	M	38.29	0.060548	-1.2179	0		-5.93333	1.16592e-06	1.16592e-06	-5.94283	1.14071e-06	1.14071e-06	-6.0352	9.22147e-07	9.22146e-07
1171	0	61	F	32.87	2.80363	0.44772	1		-3.54643	0.000284162	0.000284081	-3.5564	0.000277716	0.000277639	-3.96907	0.000107382	0.00010737
1172	0	58	F	39.16	0.0327145	-1.48526	0		-4.26575	5.42307e-05	5.42278e-05	-4.27517	5.30676e-05	5.30648e-05	-4.2876	5.15703e-05	5.15677e-05
1173	0	35	M	40	0.01	-2	0		-6.24998	5.6237e-07	5.6237e-07	-6.31404	4.8524e-07	4.8524e-07	-6.2408	5.74381e-07	5.74381e-07
1174	0	48	F	34.05	1.21645	0.0850945	1		-4.95293	1.11448e-05	1.11447e-05	-4.96311	1.08865e-05	1.08864e-05	-5.30547	4.94914e-06	4.94912e-06
1175	0	62	F	38.19	0.0649877	-1.18717	0		-3.79317	0.000161	0.000160974	-3.80258	0.000157549	0.000157524	-3.8764	0.000132923	0.000132905
1176	0	51	F	34.84	0.695536	-0.15768	0		-4.69804	2.0043e-05	2.00426e-05	-4.70806	1.95855e-05	1.95852e-05	-5.0072	9.83558e-06	9.83548e-06
1177	0	27	M	35.64	0.394886	-0.403528	0		-6.78187	1.65244e-07	1.65244e-07	-6.79189	1.61476e-07	1.61476e-07	-7.0632	8.6457e-08	8.6457e-08
1178	0	37	M	34.73	0.751837	-0.123876	0		-5.6998	1.99616e-06	1.99616e-06	-5.70965	1.9514e-06	1.9514e-06	-6.0352	9.22147e-07	9.22146e-07
1179	0	63	M	35.75	0.365315	-0.437333	0		-3.10854	0.000778869	0.000778263	-3.11761	0.000762764	0.000762183	-3.3624	0.00043411	0.000433922
1180	0	56	F	35.89	0.33086	-0.480356	0		-4.25573	5.54976e-05	5.54945e-05	-4.26552	5.42601e-05	5.42571e-05	-4.4932	3.21218e-05	3.21208e-05
1181	0	25	F	36.9	0.161905	-0.790739	0		-7.49135	3.22593e-08	3.22593e-08	-7.50184	3.1489e-08	3.1489e-08	-7.68	2.0893e-08	2.0893e-08
1182	0	35	F	40	0.01	-2	0		-6.67232	2.12657e-07	2.12657e-07	-6.73694	1.83257e-07	1.83257e-07	-6.652	2.22844e-07	2.22843e-07
1183	0	47	F	38.13	0.0678062	-1.16873	0		-5.3228	4.75551e-06	4.75549e-06	-5.33261	4.64937e-06	4.64935e-06	-5.4184	3.81593e-06	3.81591e-06
1184	0	23	F	34.21	1.08624	0.0359249	1		-7.51936	3.02438e-08	3.02438e-08	-7.53018	2.94999e-08	2.94999e-08	-7.87547	1.33208e-08	1.33208e-08
1185	0	82	F	15.74	515158	5.71194	6		-0.27576	0.529956	0.346386	-0.286888	0.51655	0.340609	-0.2734	0.532844	0.347618
1186	1	90	F	16.73	255684	5.4077	6		0.477199	3.00054	0.750034	0.466377	2.9267	0.745333	0.549	3.53997	0.779734
1187	0	81	M	14.68	1.09066e+06	6.03769	7		0.113879	1.29981	0.565181	0.103172	1.26815	0.559113	0.7113	5.14399	0.837239
1188	1	97	F	31.18	9.26988	0.967074	1		0.244979	1.75784	0.637397	0.235779	1.72099	0.632487	-0.26827	0.539175	0.350301
1189	0	29	F	32.05	5.00858	0.699714	1		-6.76425	1.72089e-07	1.72089e-07	-6.77512	1.67833e-07	1.67833e-07	-7.25867	5.51226e-08	5.51226e-08
1190	0	89	F	40	0.01	-2	0		-1.15149	0.070552	0.0659024	-1.21471	0.0609944	0.057488	-1.1008	0.0792866	0.0734621
1191	0	87	F	40	0.01	-2	0		-1.35597	0.0440589	0.0421997	-1.41924	0.0380858	0.0366885	-1.3064	0.0493856	0.0470614
1192	0	92	F	38.15	0.0668534	-1.17488	0		-0.723423	0.18905	0.158993	-0.732059	0.185328	0.156352	-0.7924	0.161287	0.138887
1193	0	95	F	33.08	2.41649	0.383185	1		-0.084131	0.82389	0.451721	-0.0931942	0.806874	0.446558	-0.47387	0.335838	0.251406
1194	0	90	F	34.66	0.790015	-0.102365	0		-0.698963	0.200003	0.166669	-0.707998	0.195885	0.163799	-0.998	0.100462	0.0912904
1195	0	91	F	29.28	35.5601	1.55096	2		-0.243811	0.570412	0.363225	-0.253357	0.558012	0.358156	-0.63	0.234423	0.189905
1196	0	78	F	40	0.01	-2	0		-2.2761	0.00529536	0.00526747	-2.33961	0.00457501	0.00455417	-2.2316	0.00586678	0.00583256
1197	0	87	F	39.83	0.020363	-1.69116	0		-1.34481	0.0452049	0.0432498	-1.35341	0.0443188	0.042438	-1.3064	0.0493856	0.0470614
1198	0	39	M	37.81	0.0850372	-1.07039	0		-5.69737	2.00739e-06	2.00738e-06	-5.70686	1.964e-06	1.96399e-06	-5.8296	1.48047e-06	1.48047e-06
1199	0	45	F	36.23	0.260111	-0.584841	0		-5.40264	3.95692e-06	3.9569e-06	-5.41269	3.86645e-06	3.86644e-06	-5.624	2.37684e-06	2.37683e-06
1200	0	81	F	33.39	1.94052	0.287919	1		-1.53579	0.0291211	0.028297	-1.54519	0.0284979	0.0277082	-1.91307	0.012216	0.0120686
1201	0	62	M	32.07	4.9382	0.693568	1		-2.96937	0.00107306	0.00107191	-2.97884	0.00104993	0.00104883	-3.45507	0.000350695	0.000350572
1202	0	41	M	33.27	2.1125	0.324796	1		-5.19508	6.38144e-06	6.3814e-06	-5.20497	6.23775e-06	6.23771e-06	-5.61387	2.43293e-06	2.43293e-06
1203	0	43	F	34.12	1.15766	0.0635828	1		-5.46871	3.39854e-06	3.39853e-06	-5.47901	3.31884e-06	3.31883e-06	-5.81947	1.51541e-06	1.51541e-06
1204	0	56	M	39.65	0.0231291	-1.63584	0		-4.08003	8.31709e-05	8.31639e-05	-4.0889	8.149e-05	8.14834e-05	-4.082	8.27942e-05	8.27874e-05
1205	0	48	M	39.15	0.0329468	-1.48219	0		-4.86513	1.36417e-05	1.36415e-05	-4.87425	1.33581e-05	1.33579e-05	-4.9044	1.24624e-05	1.24622e-05
1206	0	73	M	37.91	0.0792279	-1.10112	0		-2.22785	0.00591766	0.00588285	-2.23645	0.00580163	0.00576817	-2.3344	0.0046302	0.00460886
1207	0	80	M	38.53	0.0510912	-1.29165	0		-1.55286	0.027999	0.0272364	-1.56121	0.0274654	0.0267312	-1.6148	0.0242773	0.0237019
1208	0	44	M	39.58	0.0243036	-1.61433	0		-5.30229	4.98554e-06	4.98551e-06	-5.31147	4.88121e-06	4.88118e-06	-5.3156	4.83504e-06	4.83502e-06
1209	0	58	M	33.31	2.05354	0.312504	1		-3.45967	0.000347004	0.000346883	-3.46911	0.000339537	0.000339422	-3.86627	0.00013606	0.000136041
1210	0	83	F	33.01	2.5392	0.404697	1		-1.30639	0.0493867	0.0470624	-1.31577	0.0483313	0.0461031	-1.70747	0.0196124	0.0192351
1211	0	78	M	39.2	0.0318015	-1.49755	0		-1.80128	0.0158022	0.0155564	-1.80962	0.0155016	0.0152649	-1.8204	0.0151217	0.0148964
1212	0	92	F	36.71	0.185204	-0.73235	0		-0.628962	0.234984	0.190273	-0.637742	0.230281	0.187178	-0.7924	0.161287	0.138887
1213	0	71	M	35.66	0.389337	-0.409675	0		-2.28473	0.00519121	0.0051644	-2.29361	0.0050862	0.00506046	-2.54	0.00288403	0.00287574
1214	0	84	F	31.51	7.33942	0.865662	1		-1.10576	0.0783869	0.072689	-1.11526	0.07669	0.0712276	-1.60467	0.0248502	0.0242476
1215	0	97	F	35.62	0.400514	-0.397382	0		-0.0462733	0.898932	0.473388	-0.0550316	0.880985	0.468364	-0.2784	0.526744	0.345012
1216	0	78	M	40	0.01	-2	0		-1.85376	0.0140036	0.0138102	-1.91671	0.012114	0.011969	-1.8204	0.0151217	0.0148964
1217	0	87	M	39.38	0.0279983	-1.55287	0		-0.892952	0.127952	0.113438	-0.901043	0.125591	0.111578	-0.8952	0.127292	0.112918
1218	0	56	M	39.5	0.0257191	-1.58975	0		-4.07019	8.50767e-05	8.50695e-05	-4.07907	8.33545e-05	8.33476e-05	-4.082	8.27942e-05	8.27874e-05
1219	0	31	F	15.5	610513	5.78569	6		-5.47413	3.35634e-06	3.35632e-06	-5.48661	3.26132e-06	3.26131e-06	-5.5162	3.04649e-06	3.04648e-06
1220	0	50	F	37.05	0.145601	-0.836836	0		-4.94524	1.13437e-05	1.13436e-05	-4.95508	1.10898e-05	1.10896e-05	-5.11	7.76247e-06	7.76241e-06
1221	0	57	M	40	0.01	-2	0		-4.00075	9.98274e-05	9.98174e-05	-4.06425	8.62489e-05	8.62415e-05	-3.9792	0.000104906	0.000104895
1222	0	43	M	36.73	0.182601	-0.738496	0		-5.21757	6.05936e-06	6.05933e-06	-5.22707	5.92833e-06	5.9283e-06	-5.4184	3.81593e-06	3.81591e-06
1223	0	28	F	37.57	0.100777	-0.996637	0		-7.22858	5.90769e-08	5.90768e-08	-7.23893	5.76854e-08	5.76854e-08	-7.3716	4.25011e-08	4.25011e-08
1224	0	44	F	36.85	0.167736	-0.775374	0		-5.54555	2.8474e-06	2.8474e-06	-5.55556	2.78253e-06	2.78253e-06	-5.7268	1.87586e-06	1.87585e-06
1225	0	43	F	37.27	0.124611	-0.904444	0		-5.67534	2.11184e-06	2.11183e-06	-5.68533	2.0638e-06	2.0638e-06	-5.8296	1.48047e-06	1.48047e-06
1226	0	27	F	36.25	0.256456	-0.590988	0		-7.24423	5.6986e-08	5.6986e-08	-7.25474	5.56237e-08	5.56237e-08	-7.4744	3.35429e-08	3.35429e-08
1227	0	47	F	33.36	1.98216	0.297138	1		-5.0099	9.77455e-06	9.77446e-06	-5.02018	9.54593e-06	9.54584e-06	-5.40827	3.90598e-06	3.90596e-06
1228	0	57	M	32.64	3.29915	0.518402	1		-3.51795	0.000303422	0.00030333	-3.52749	0.00029683	0.000296742	-3.96907	0.000107382	0.00010737
1229	0	44	F	27.82	99.9162	1.99964	2		-4.95321	1.11377e-05	1.11375e-05	-4.96411	1.08614e-05	1.08613e-05	-5.4616	3.45462e-06	3.45461e-06
1230	0	51	M	24.82	834.768	2.92157	3		-3.61841	0.000240765	0.000240707	-3.62888	0.000235028	0.000234973	-3.7757	0.00016761	0.000167582
1231	0	38	F	21.02	12284.1	4.08934	5		-5.12057	7.57584e-06	7.57578e-06	-5.13231	7.37378e-06	7.37372e-06	-5.5341	2.92348e-06	2.92347e-06
1232	0	78	M	39.15	0.0329468	-1.48219	0		-1.798	0.015922	0.0156724	-1.80635	0.0156189	0.0153787	-1.8204	0.0151217	0.0148964
1233	0	50	M	38.68	0.0459462	-1.33775	0		-4.62982	2.34517e-05	2.34512e-05	-4.63894	2.29645e-05	2.29639e-05	-4.6988	2.00078e-05	2.00074e-05
1234	0	22	M	38.45	0.0540668	-1.26707	0		-7.47739	3.33127e-08	3.33127e-08	-7.48726	3.25644e-08	3.25644e-08	-7.5772	2.64728e-08	2.64728e-08
1235	0	42	F	38.35	0.0580312	-1.23634	0		-5.84842	1.41768e-06	1.41768e-06	-5.85833	1.38569e-06	1.38569e-06	-5.9324	1.16842e-06	1.16842e-06
1236	0	33	M	39.42	0.027217	-1.56516	0		-6.41641	3.83349e-07	3.83348e-07	-6.42589	3.75067e-07	3.75066e-07	-6.4464	3.57767e-07	3.57767e-07
1237	0	61	F	39.42	0.027217	-1.56516	0		-3.9761	0.000105658	0.000105647	-3.98541	0.000103417	0.000103406	-3.9792	0.000104906	0.000104895
1238	0	91	F	29.54	29.5844	1.47106	2		-0.260866	0.548446	0.354191	-0.270386	0.536555	0.349193	-0.63	0.234423	0.189905
1239	0	83	F	36.77	0.177505	-0.750789	0		-1.55304	0.0279874	0.0272255	-1.56204	0.027413	0.0266816	-1.7176	0.0191602	0.0188
1240	0	97	F	32.76	3.03057	0.481524	1		0.141335	1.38464	0.580649	0.132292	1.3561	0.57557	-0.26827	0.539175	0.350301
1241	1	91	F	36.63	0.19599	-0.707765	0		-0.725952	0.187952	0.158215	-0.734765	0.184177	0.155531	-0.8952	0.127292	0.112918
1242	0	83	F	30.64	13.5838	1.13302	2		-1.15092	0.070644	0.0659828	-1.16054	0.0690969	0.0646311	-1.4524	0.0352858	0.0340832
1243	0	83	M	20.35	19735.2	4.29524	5		-0.0535832	0.883928	0.469194	-0.0636734	0.863628	0.463412	-0.4969	0.318493	0.241558
1244	0	86	M	27.89	95.0876	1.97812	2		-0.241475	0.573489	0.36447	-0.250736	0.561389	0.359544	-0.7328	0.185012	0.156127
1245	0	96	F	31.38	8.0466	0.905612	1		0.129622	1.34779	0.574068	0.120416	1.31952	0.568876	-0.37107	0.42553	0.298506
1246	0	90	F	35.81	0.35013	-0.455771	0		-0.7744	0.168113	0.143918	-0.783321	0.164695	0.141406	-0.998	0.100462	0.0912904
1247	1	96	F	33.48	1.8208	0.260261	1		-0.00813236	0.981449	0.495319	-0.0171298	0.961325	0.490141	-0.37107	0.42553	0.298506
1248	0	60	M	34.04	1.22509	0.0881676	1		-3.30308	0.000497649	0.000497402	-3.3124	0.000487081	0.000486844	-3.66067	0.000218439	0.000218391
1249	0	52	F	32.19	4.53619	0.656691	1		-4.42197	3.78472e-05	3.78458e-05	-4.43223	3.69631e-05	3.69617e-05	-4.89427	1.27565e-05	1.27563e-05
1250	0	26	F	39.76	0.0213971	-1.66965	0		-7.57672	2.65023e-08	2.65023e-08	-7.5869	2.5888e-08	2.5888e-08	-7.5772	2.64728e-08	2.64728e-08
1251	0	37	M	36.62	0.197382	-0.704692	0		-5.82378	1.50043e-06	1.50043e-06	-5.83344	1.46743e-06	1.46742e-06	-6.0352	9.22147e-07	9.22146e-07
1252	0	50	M	29.31	34.8132	1.54174	2		-4.01518	9.65657e-05	9.65564e-05	-4.02523	9.43563e-05	9.43474e-05	-4.4336	3.68468e-05	3.68455e-05
1253	0	52	M	39.46	0.0264574	-1.57745	0		-4.47652	3.33798e-05	3.33787e-05	-4.48551	3.2696e-05	3.2695e-05	-4.4932	3.21218e-05	3.21208e-05
1254	0	58	F	38.4	0.0560139	-1.2517	0		-4.2159	6.08274e-05	6.08237e-05	-4.22539	5.95125e-05	5.95089e-05	-4.2876	5.15703e-05	5.15677e-05
1255	0	28	M	36.23	0.260111	-0.584841	0		-6.71834	1.91276e-07	1.91276e-07	-6.72827	1.86951e-07	1.86951e-07	-6.9604	1.09547e-07	1.09547e-07
1256	0	66	M	32.45	3.7739	0.57679	1		-2.58535	0.00259806	0.00259132	-2.59468	0.00254287	0.00253642	-3.04387	0.00090392	0.000903104
1257	0	32	M	33.82	1.43145	0.155776	1		-6.1513	7.05833e-07	7.05832e-07	-6.16137	6.89656e-07	6.89656e-07	-6.53907	2.89021e-07	2.89021e-07
1258	0	56	M	33.46	1.84675	0.266407	1		-3.67398	0.000211846	0.000211801	-3.68346	0.00020727	0.000207227	-4.07187	8.47481e-05	8.47409e-05
1259	0	43	F	38.82	0.0416127	-1.38077	0		-5.77702	1.67103e-06	1.67103e-06	-5.78685	1.6336e-06	1.6336e-06	-5.8296	1.48047e-06	1.48047e-06
1260	0	32	F	36.55	0.207405	-0.683181	0		-6.75272	1.76717e-07	1.76716e-07	-6.76307	1.72555e-07	1.72555e-07	-6.9604	1.09547e-07	1.09547e-07
1261	0	28	F	34.3	1.01922	0.008267	1		-7.01408	9.68102e-08	9.68102e-08	-7.02476	9.44591e-08	9.44591e-08	-7.36147	4.35041e-08	4.35041e-08
1262	0	44	F	39.9	0.019379	-1.71267	0		-5.74562	1.79629e-06	1.79629e-06	-5.75533	1.7566e-06	1.75659e-06	-5.7268	1.87586e-06	1.87585e-06
1263	0	62	F	39.21	0.0315773	-1.50063	0		-3.86008	0.000138012	0.000137993	-3.86939	0.000135085	0.000135067	-3.8764	0.000132923	0.000132905
1264	0	76	M	36.21	0.263818	-0.578695	0		-1.80962	0.0155017	0.015265	-1.81831	0.0151945	0.0149671	-2.026	0.0094189	0.00933101
1265	0	53	F	26.98	181.041	2.25778	3		-3.97797	0.000105204	0.000105193	-3.98872	0.00010263	0.00010262	-3.9813	0.0001044	0.000104389
1266	0	30	F	32.31	4.16691	0.619814	1		-6.67906	2.0938e-07	2.0938e-07	-6.68989	2.04226e-07	2.04226e-07	-7.15587	6.98441e-08	6.98441e-08
1267	0	37	M	36.78	0.176254	-0.753862	0		-5.83428	1.46461e-06	1.46461e-06	-5.84392	1.43244e-06	1.43244e-06	-6.0352	9.22147e-07	9.22146e-07
1268	0	42	F	27.36	138.356	2.141	3		-5.12751	7.45579e-06	7.45573e-06	-5.13851	7.26922e-06	7.26917e-06	-5.1121	7.72503e-06	7.72497e-06
1269	0	29	M	34.65	0.795625	-0.0992915	0		-6.51246	3.07286e-07	3.07286e-07	-6.52252	3.00247e-07	3.00247e-07	-6.8576	1.38803e-07	1.38803e-07
1270	0	52	F	39.75	0.021549	-1.66657	0		-4.91788	1.20814e-05	1.20813e-05	-4.9274	1.18197e-05	1.18195e-05	-4.9044	1.24624e-05	1.24622e-05
1271	0	52	F	38.14	0.0673281	-1.1718	0		-4.81227	1.54074e-05	1.54072e-05	-4.82194	1.5068e-05	1.50678e-05	-4.9044	1.24624e-05	1.24622e-05
1272	0	59	M	33.96	1.29644	0.112752	1		-3.40007	0.000398046	0.000397888	-3.40942	0.000389563	0.000389411	-3.76347	0.000172397	0.000172367
1273	0	32	F	39.11	0.0338927	-1.46989	0		-6.92065	1.20046e-07	1.20046e-07	-6.93075	1.17288e-07	1.17288e-07	-6.9604	1.09547e-07	1.09547e-07
1274	0	51	M	32.5	3.64271	0.561425	1		-4.1222	7.54753e-05	7.54696e-05	-4.1319	7.38068e-05	7.38013e-05	-4.58587	2.59496e-05	2.59489e-05
1275	0	61	F	40	0.01	-2	0		-4.01414	9.67958e-05	9.67864e-05	-4.07809	8.35434e-05	8.35364e-05	-3.9792	0.000104906	0.000104895
1276	0	80	F	37.2	0.130939	-0.882932	0		-1.88796	0.0129433	0.0127779	-1.897	0.0126766	0.0125179	-2.026	0.0094189	0.00933101
1277	0	63	M	36.89	0.163055	-0.787666	0		-3.18332	0.000655667	0.000655237	-3.19228	0.000642278	0.000641865	-3.3624	0.00043411	0.000433922
1278	0	37	M	37.44	0.110488	-0.956686	0		-5.87757	1.32564e-06	1.32564e-06	-5.88715	1.29673e-06	1.29672e-06	-6.0352	9.22147e-07	9.22146e-07
1279	0	34	F	37.13	0.137588	-0.86142	0		-6.58629	2.59242e-07	2.59242e-07	-6.59653	2.53201e-07	2.53201e-07	-6.7548	1.75873e-07	1.75873e-07
1280	0	51	F	37.67	0.0938928	-1.02737	0		-4.88368	1.30714e-05	1.30712e-05	-4.89342	1.27814e-05	1.27812e-05	-5.0072	9.83558e-06	9.83548e-06
1281	0	47	F	35.78	0.357642	-0.446552	0		-5.16865	6.7819e-06	6.78185e-06	-5.17869	6.62695e-06	6.62691e-06	-5.4184	3.81593e-06	3.81591e-06
1282	0	18	M	36.58	0.203049	-0.6924	0		-7.76367	1.72316e-08	1.72316e-08	-7.77383	1.68333e-08	1.68333e-08	-7.9884	1.02707e-08	1.02707e-08
1283	0	25	F	33.15	2.29971	0.361673	1		-7.24535	5.68388e-08	5.68388e-08	-7.25622	5.5434e-08	5.5434e-08	-7.66987	2.1386e-08	2.1386e-08
1284	0	27	F	36.13	0.279183	-0.55411	0		-7.23636	5.80283e-08	5.80283e-08	-7.24688	5.66395e-08	5.66395e-08	-7.4744	3.35429e-08	3.35429e-08
1285	0	51	F	38.04	0.0722649	-1.14107	0		-4.90795	1.23609e-05	1.23608e-05	-4.91766	1.20877e-05	1.20875e-05	-5.0072	9.83558e-06	9.83548e-06
1286	0	57	M	31.2	9.13962	0.960928	1		-3.42349	0.000377144	0.000377002	-3.43318	0.000368828	0.000368692	-3.96907	0.000107382	0.00010737
1287	0	29	M	38.03	0.0727781	-1.138	0		-6.73418	1.84427e-07	1.84427e-07	-6.7439	1.80342e-07	1.80342e-07	-6.8576	1.38803e-07	1.38803e-07
1288	0	74	F	38.11	0.0687727	-1.16258	0		-2.56108	0.00274742	0.00273989	-2.57018	0.00269041	0.00268319	-2.6428	0.00227615	0.00227098
1289	0	52	F	20.11	23388.2	4.369	5		-3.62955	0.000234666	0.000234611	-3.64102	0.00022855	0.000228498	-4.0949	8.03711e-05	8.03647e-05
1290	0	68	M	36.35	0.238936	-0.621719	0		-2.63671	0.00230831	0.00230299	-2.64559	0.00226157	0.00225646	-2.8484	0.00141775	0.00141574
1291	0	35	F	40	0.01	-2	0		-6.67232	2.12657e-07	2.12657e-07	-6.73694	1.83257e-07	1.83257e-07	-6.652	2.22844e-07	2.22843e-07
1292	0	61	M	40	0.01	-2	0		-3.5918	0.000255977	0.000255911	-3.65519	0.000221212	0.000221163	-3.568	0.000270396	0.000270323
1293	0	69	F	36.37	0.235578	-0.627865	0		-2.95812	0.00110122	0.00110001	-2.96753	0.00107762	0.00107646	-3.1568	0.000696947	0.000696462
1294	0	28	F	40	0.01	-2	0		-7.38798	4.09275e-08	4.09275e-08	-7.45278	3.52547e-08	3.52547e-08	-7.3716	4.25011e-08	4.25011e-08
1295	0	22	F	33.47	1.83373	0.263334	1		-7.57306	2.67264e-08	2.67264e-08	-7.58397	2.60631e-08	2.60631e-08	-7.97827	1.05131e-08	1.05131e-08
1296	0	67	M	36.3	0.247541	-0.606353	0		-2.73566	0.00183796	0.00183459	-2.74458	0.00180061	0.00179738	-2.9512	0.00111892	0.00111767
1297	0	43	F	36.13	0.279183	-0.55411	0		-5.60056	2.50866e-06	2.50865e-06	-5.61066	2.45096e-06	2.45095e-06	-5.8296	1.48047e-06	1.48047e-06
1298	0	60	M	28.36	68.1849	1.83369	2		-2.93048	0.00117359	0.00117221	-2.94037	0.00114717	0.00114586	-3.4056	0.000393007	0.000392852
1299	0	58	M	38.38	0.0568123	-1.24556	0		-3.79224	0.000161345	0.000161319	-3.80119	0.000158057	0.000158032	-3.8764	0.000132923	0.000132905
1300	0	25	M	36.71	0.185204	-0.73235	0		-7.05654	8.77934e-08	8.77934e-08	-7.0665	8.58024e-08	8.58024e-08	-7.2688	5.38518e-08	5.38518e-08
1301	0	41	F	36.04	0.297542	-0.526452	0		-5.79913	1.58807e-06	1.58807e-06	-5.8093	1.55133e-06	1.55132e-06	-6.0352	9.22147e-07	9.22146e-07
1302	0	56	M	38.34	0.0584433	-1.23327	0		-3.9941	0.000101369	0.000101358	-4.00309	9.92902e-05	9.92804e-05	-4.082	8.27942e-05	8.27874e-05
1303	0	73	M	30.86	11.6255	1.06541	2		-1.76539	0.0171637	0.0168741	-1.77469	0.0168	0.0165224	-2.0692	0.00852707	0.00845498
1304	0	59	F	35.11	0.574574	-0.240654	0		-3.89785	0.000126518	0.000126502	-3.90764	0.000123697	0.000123682	-4.1848	6.53431e-05	6.53389e-05
1305	0	83	F	37.64	0.0959073	-1.01815	0		-1.61011	0.0245411	0.0239532	-1.61903	0.0240422	0.0234777	-1.7176	0.0191602	0.0188
1306	0	55	M	37.79	0.0862492	-1.06424	0		-4.06026	8.70452e-05	8.70376e-05	-4.06933	8.52446e-05	8.52373e-05	-4.1848	6.53431e-05	6.53389e-05
1307	0	58	M	34.75	0.741272	-0.130023	0		-3.55413	0.000279173	0.000279095	-3.56343	0.000273257	0.000273182	-3.8764	0.000132923	0.000132905
1308	0	54	F	40	0.01	-2	0		-4.72981	1.86292e-05	1.86288e-05	-4.79393	1.60719e-05	1.60717e-05	-4.6988	2.00078e-05	2.00074e-05
1309	0	66	F	38.24	0.0627286	-1.20253	0		-3.3875	0.000409728	0.00040956	-3.3968	0.000401047	0.000400887	-3.4652	0.00034261	0.000342493
1310	0	31	M	37.31	0.121133	-0.916736	0		-6.48247	3.29253e-07	3.29252e-07	-6.49222	3.21945e-07	3.21945e-07	-6.652	2.22844e-07	2.22843e-07
1311	0	10	F	36.76	0.178766	-0.747716	0		-9.01573	9.64438e-10	9.64438e-10	-9.02662	9.40538e-10	9.40538e-10	-9.222	5.99791e-10	5.99791e-10
1312	0	58	F	40	0.01	-2	0		-4.32086	4.77687e-05	4.77664e-05	-4.38488	4.12213e-05	4.12196e-05	-4.2876	5.15703e-05	5.15677e-05
1313	0	66	M	38.62	0.0479389	-1.31931	0		-2.99009	0.00102309	0.00102204	-2.9988	0.00100277	0.00100177	-3.054	0.00088308	0.000882301
1314	0	58	F	37.88	0.0809277	-1.0919	0		-4.18179	6.57976e-05	6.57933e-05	-4.19133	6.43675e-05	6.43634e-05	-4.2876	5.15703e-05	5.15677e-05
1315	0	27	F	40	0.01	-2	0		-7.49022	3.23428e-08	3.23428e-08	-7.55505	2.78582e-08	2.78582e-08	-7.4744	3.35429e-08	3.35429e-08
1316	0	27	M	37.23	0.128188	-0.892151	0		-6.88617	1.29965e-07	1.29965e-07	-6.89603	1.27048e-07	1.27048e-07	-7.0632	8.6457e-08	8.6457e-08
1317	0	45	F	26.57	241.977	2.38377	3		-4.76897	1.70227e-05	1.70224e-05	-4.77998	1.65967e-05	1.65964e-05	-4.8037	1.57145e-05	1.57142e-05
1318	0	48	F	35.86	0.337959	-0.471137	0		-5.07166	8.47893e-06	8.47886e-06	-5.08166	8.28586e-06	8.28579e-06	-5.3156	4.83504e-06	4.83502e-06
1319	0	29	F	33.94	1.31492	0.118899	1		-6.88823	1.29352e-07	1.29352e-07	-6.89891	1.26208e-07	1.26208e-07	-7.25867	5.51226e-08	5.51226e-08
1320	0	51	F	35.66	0.389337	-0.409675	0		-4.75183	1.77082e-05	1.77078e-05	-4.76177	1.73072e-05	1.73069e-05	-5.0072	9.83558e-06	9.83548e-06
1321	0	51	F	38.89	0.0396017	-1.40229	0		-4.96371	1.08716e-05	1.08715e-05	-4.97333	1.06333e-05	1.06332e-05	-5.0072	9.83558e-06	9.83548e-06
1322	0	80	M	31.3	8.51524	0.930197	1		-1.07859	0.0834473	0.0770202	-1.08766	0.0817213	0.0755474	-1.60467	0.0248502	0.0242476
1323	0	95	F	37.79	0.0862492	-1.06424	0		-0.393095	0.404488	0.287997	-0.401689	0.396562	0.283956	-0.484	0.328095	0.247042
1324	0	58	F	38.94	0.0382251	-1.41765	0		-4.25132	5.60631e-05	5.60599e-05	-4.26076	5.48579e-05	5.48549e-05	-4.2876	5.15703e-05	5.15677e-05
1325	0	81	M	38.22	0.0636227	-1.19639	0		-1.43028	0.0371292	0.0358	-1.43865	0.0364212	0.0351413	-1.512	0.030761	0.029843
1326	0	53	F	36.27	0.252852	-0.597134	0		-4.58737	2.58603e-05	2.58597e-05	-4.5972	2.52814e-05	2.52807e-05	-4.8016	1.57906e-05	1.57904e-05
1327	0	78	F	40	0.01	-2	0		-2.2761	0.00529536	0.00526747	-2.33961	0.00457501	0.00455417	-2.2316	0.00586678	0.00583256
1328	0	57	F	38.52	0.051454	-1.28858	0		-4.32601	4.72052e-05	4.7203e-05	-4.33552	4.61833e-05	4.61811e-05	-4.3904	4.07005e-05	4.06989e-05
1329	0	67	M	39.32	0.0292126	-1.53443	0		-2.93377	0.00116475	0.00116339	-2.94238	0.00114187	0.00114057	-2.9512	0.00111892	0.00111767
1330	0	89	M	39.32	0.0292126	-1.53443	0		-0.684541	0.206756	0.171332	-0.692586	0.202962	0.168718	-0.6896	0.204362	0.169685
1331	0	78	M	37.73	0.0899899	-1.04581	0		-1.70485	0.0197308	0.0193491	-1.71334	0.0193489	0.0189817	-1.8204	0.0151217	0.0148964
1332	1	55	M	21.31	10005.2	4.00022	5		-2.97921	0.00104904	0.00104794	-2.98993	0.00102346	0.00102241	-3.3753	0.000421405	0.000421228
1333	0	72	M	35.64	0.394886	-0.403528	0		-2.18118	0.00658898	0.00654585	-2.19003	0.00645605	0.00641463	-2.4372	0.00365426	0.00364096
1334	0	48	F	35.77	0.360181	-0.443479	0		-5.06576	8.59498e-06	8.5949e-06	-5.07577	8.39909e-06	8.39902e-06	-5.3156	4.83504e-06	4.83502e-06
1335	0	56	M	20.03	24750.3	4.39358	5		-2.79301	0.00161062	0.00160803	-2.80383	0.00157098	0.00156852	-3.2725	0.000533949	0.000533664
1336	0	10	F	35.79	0.35512	-0.449625	0		-8.9521	1.11662e-09	1.11662e-09	-8.96309	1.0887e-09	1.0887e-09	-9.222	5.99791e-10	5.99791e-10
1337	0	35	M	37.65	0.095231	-1.02122	0		-6.09582	8.02004e-07	8.02003e-07	-6.10543	7.84452e-07	7.84452e-07	-6.2408	5.74381e-07	5.74381e-07
1338	0	20	M	39.42	0.027217	-1.56516	0		-7.74549	1.79682e-08	1.79682e-08	-7.75532	1.75664e-08	1.75664e-08	-7.7828	1.64892e-08	1.64892e-08
1339	0	49	M	40	0.01	-2	0		-4.81865	1.51827e-05	1.51825e-05	-4.88235	1.31113e-05	1.31111e-05	-4.8016	1.57906e-05	1.57904e-05
1340	0	40	M	36.47	0.219485	-0.658596	0		-5.50723	3.11006e-06	3.11006e-06	-5.51683	3.04209e-06	3.04208e-06	-5.7268	1.87586e-06	1.87585e-06
1341	0	6	M	30.7	13.0192	1.11458	2		-8.60481	2.48421e-09	2.48421e-09	-8.61587	2.42178e-09	2.42178e-09	-8.9568	1.10459e-09	1.10459e-09
1342	0	88	F	40	0.01	-2	0		-1.25373	0.0557534	0.0528091	-1.31697	0.0481977	0.0459815	-1.2036	0.0625749	0.0588899
1343	0	35	F	37.7	0.0919206	-1.03659	0		-6.52145	3.00991e-07	3.0099e-07	-6.5316	2.94033e-07	2.94033e-07	-6.652	2.22844e-07	2.22843e-07
1344	0	43	M	39.94	0.0188382	-1.72496	0		-5.42814	3.73129e-06	3.73128e-06	-5.43732	3.65329e-06	3.65328e-06	-5.4184	3.81593e-06	3.81591e-06
1345	0	34	M	33.94	1.31492	0.118899	1		-5.95469	1.10995e-06	1.10995e-06	-5.9647	1.08468e-06	1.08467e-06	-6.33347	4.64013e-07	4.64013e-07
1346	0	73	M	34.03	1.23379	0.0912407	1		-1.97333	0.0106333	0.0105214	-1.98232	0.0104155	0.0103082	-2.32427	0.00473947	0.00471712
1347	0	64	M	40	0.01	-2	0		-3.28509	0.000518696	0.000518427	-3.3484	0.000448331	0.00044813	-3.2596	0.000550047	0.000549745
1348	0	25	F	40	0.01	-2	0		-7.6947	2.01977e-08	2.01977e-08	-7.75957	1.73951e-08	1.73951e-08	-7.68	2.0893e-08	2.0893e-08
1349	0	97	F	38.5	0.0521873	-1.28244	0		-0.235194	0.581843	0.367826	-0.243665	0.570604	0.363302	-0.2784	0.526744	0.345012
1350	0	93	F	34.95	0.643451	-0.191485	0		-0.411273	0.387906	0.27949	-0.420202	0.380013	0.275369	-0.6896	0.204362	0.169685
1351	1	96	F	40	0.01	-2	0		-0.435828	0.366583	0.268248	-0.498865	0.317055	0.24073	-0.3812	0.415719	0.293645
1352	1	93	M	30.43	15.76	1.19756	2		0.307571	2.03035	0.670005	0.298744	1.9895	0.665496	-0.0132	0.970063	0.492402
1353	0	89	F	29.41	32.4349	1.51101	2		-0.456814	0.34929	0.258869	-0.466398	0.341666	0.254658	-0.8356	0.146016	0.127412
1354	0	31	F	38.97	0.0374222	-1.42687	0		-7.01371	9.68933e-08	9.68933e-08	-7.02384	9.46585e-08	9.46585e-08	-7.0632	8.6457e-08	8.6457e-08
1355	0	34	F	40	0.01	-2	0		-6.77456	1.68051e-07	1.68051e-07	-6.8392	1.4481e-07	1.4481e-07	-6.7548	1.75873e-07	1.75873e-07
1356	0	51	F	40	0.01	-2	0		-5.03652	9.19349e-06	9.19341e-06	-5.10072	7.93007e-06	7.93001e-06	-5.0072	9.83558e-06	9.83548e-06
1357	0	60	M	34.7	0.767968	-0.114657	0		-3.34637	0.000450432	0.000450229	-3.35563	0.000440933	0.000440739	-3.6708	0.000213403	0.000213357
1358	0	55	M	38.22	0.0636227	-1.19639	0		-4.08846	8.15714e-05	8.15647e-05	-4.0975	7.98919e-05	7.98855e-05	-4.1848	6.53431e-05	6.53389e-05
1359	0	55	M	35.71	0.375803	-0.42504	0		-3.92381	0.000119176	0.000119161	-3.9331	0.000116655	0.000116641	-4.1848	6.53431e-05	6.53389e-05
1360	0	25	F	36.21	0.263818	-0.578695	0		-7.44608	3.58028e-08	3.58028e-08	-7.45665	3.49424e-08	3.49424e-08	-7.68	2.0893e-08	2.0893e-08
1361	0	76	M	36.68	0.189177	-0.723131	0		-1.84045	0.0144393	0.0142338	-1.8491	0.0141548	0.0139572	-2.026	0.0094189	0.00933101
1362	0	51	F	37.82	0.0844376	-1.07346	0		-4.89352	1.27786e-05	1.27784e-05	-4.90325	1.24955e-05	1.24953e-05	-5.0072	9.83558e-06	9.83548e-06
1363	0	71	M	36.34	0.240633	-0.618645	0		-2.32934	0.00468449	0.00466265	-2.33815	0.00459044	0.00456947	-2.54	0.00288403	0.00287574
1364	0	64	F	38.34	0.0584433	-1.23327	0		-3.59854	0.000252035	0.000251972	-3.60788	0.000246671	0.000246611	-3.6708	0.000213403	0.000213357
1365	0	36	M	39.29	0.0298394	-1.52521	0		-6.10117	7.92199e-07	7.92198e-07	-6.11059	7.752e-07	7.75199e-07	-6.138	7.2778e-07	7.27779e-07
1366	0	63	M	39.74	0.021702	-1.6635	0		-3.37027	0.000426315	0.000426133	-3.37895	0.000417882	0.000417708	-3.3624	0.00043411	0.000433922
1367	0	69	M	31.72	6.32597	0.801127	1		-2.23075	0.00587824	0.00584389	-2.24007	0.00575344	0.00572053	-2.73547	0.00183878	0.00183541
1368	0	42	F	38.21	0.0640745	-1.19332	0		-5.83924	1.44798e-06	1.44797e-06	-5.84916	1.41526e-06	1.41526e-06	-5.9324	1.16842e-06	1.16842e-06
1369	0	10	F	31.48	7.49689	0.874881	1		-8.66937	2.14106e-09	2.14106e-09	-8.6808	2.08547e-09	2.08547e-09	-9.21187	6.13946e-10	6.13946e-10
1370	0	43	F	37.97	0.0759345	-1.11956	0		-5.72126	1.89995e-06	1.89995e-06	-5.73118	1.85703e-06	1.85703e-06	-5.8296	1.48047e-06	1.48047e-06
1371	1	80	M	32.43	3.82769	0.582937	1		-1.15271	0.0703537	0.0657294	-1.16168	0.0689164	0.0644731	-1.60467	0.0248502	0.0242476
1372	1	81	F	36.6	0.200195	-0.698546	0		-1.74636	0.0179325	0.0176165	-1.75544	0.0175616	0.0172585	-1.9232	0.0119344	0.0117936
1373	0	84	M	29.03	42.4415	1.62779	2		-0.520731	0.301487	0.231648	-0.529931	0.295168	0.227899	-0.9384	0.115239	0.103331
1374	0	29	M	32.58	3.44223	0.53684	1		-6.37667	4.20078e-07	4.20078e-07	-6.38694	4.1026e-07	4.1026e-07	-6.84747	1.42079e-07	1.42079e-07
1375	0	40	F	36.28	0.251069	-0.600207	0		-5.91711	1.21029e-06	1.21029e-06	-5.92728	1.18228e-06	1.18228e-06	-6.138	7.2778e-07	7.27779e-07
1376	0	62	M	36.27	0.252852	-0.597134	0		-3.24488	0.000569005	0.000568681	-3.25393	0.000557273	0.000556963	-3.4652	0.00034261	0.000342493
1377	0	46	M	36.93	0.158505	-0.799958	0		-4.92398	1.1913e-05	1.19128e-05	-4.93338	1.1658e-05	1.16578e-05	-5.11	7.76247e-06	7.76241e-06
1378	0	53	F	28.9	46.5309	1.66774	2		-4.10391	7.87204e-05	7.87142e-05	-4.11448	7.6828e-05	7.68221e-05	-4.5364	2.90804e-05	2.90795e-05
1379	0	53	F	39.01	0.0363778	-1.43916	0		-4.7671	1.70961e-05	1.70958e-05	-4.77666	1.67239e-05	1.67236e-05	-4.8016	1.57906e-05	1.57904e-05
1380	0	56	M	36.46	0.221043	-0.655523	0		-3.87077	0.000134656	0.000134638	-3.87996	0.000131839	0.000131821	-4.082	8.27942e-05	8.27874e-05
1381	0	46	F	36.08	0.289238	-0.538745	0		-5.29057	5.12194e-06	5.12191e-06	-5.3006	5.00496e-06	5.00494e-06	-5.5212	3.01162e-06	3.01161e-06
1382	0	21	M	31.22	9.01118	0.954782	1		-7.10536	7.84588e-08	7.84588e-08	-7.11597	7.65647e-08	7.65647e-08	-7.66987	2.1386e-08	2.1386e-08
1383	0	58	F	37.61	0.097965	-1.00893	0		-4.16408	6.85364e-05	6.85317e-05	-4.17365	6.70427e-05	6.70382e-05	-4.2876	5.15703e-05	5.15677e-05
1384	0	24	F	35.41	0.464679	-0.332847	0		-7.49584	3.19269e-08	3.19269e-08	-7.50651	3.11521e-08	3.11521e-08	-7.7828	1.64892e-08	1.64892e-08
1385	0	31	F	35.44	0.454919	-0.342066	0		-6.78215	1.6514e-07	1.6514e-07	-6.79263	1.61201e-07	1.61201e-07	-7.0632	8.6457e-08	8.6457e-08
1386	0	60	M	38.86	0.0404514	-1.39307	0		-3.61926	0.000240294	0.000240237	-3.6281	0.000235452	0.000235396	-3.6708	0.000213403	0.000213357
1387	0	73	M	25.3	594.37	2.77406	3		-1.40067	0.0397497	0.03823	-1.41052	0.0388577	0.0374043	-1.5141	0.0306126	0.0297033
1388	0	66	F	36.4	0.23063	-0.637084	0		-3.2668	0.000540997	0.000540705	-3.27629	0.000529312	0.000529032	-3.4652	0.00034261	0.000342493
1389	0	49	M	29.7	26.4176	1.42189	2		-4.143	7.19453e-05	7.19401e-05	-4.15304	7.03013e-05	7.02963e-05	-4.5364	2.90804e-05	2.90795e-05
1390	0	21	F	32.3	4.1965	0.622887	1		-7.59855	2.5203e-08	2.5203e-08	-7.6096	2.45694e-08	2.45694e-08	-8.08107	8.29717e-09	8.29717e-09
1391	0	39	M	38.02	0.0732949	-1.13493	0		-5.71114	1.94471e-06	1.94471e-06	-5.72061	1.90277e-06	1.90277e-06	-5.8296	1.48047e-06	1.48047e-06
1392	0	68	M	29.64	27.5633	1.44033	2		-2.19655	0.00635993	0.00631974	-2.2061	0.00622156	0.00618309	-2.5832	0.00261096	0.00260416
1393	0	43	M	38.12	0.0682877	-1.16566	0		-5.30875	4.91187e-06	4.91184e-06	-5.31811	4.80718e-06	4.80716e-06	-5.4184	3.81593e-06	3.81591e-06
1394	0	71	M	36.53	0.210361	-0.677034	0		-2.3418	0.00455197	0.00453134	-2.35059	0.00446077	0.00444096	-2.54	0.00288403	0.00287574
1395	0	33	M	37.09	0.141538	-0.849128	0		-6.26356	5.45049e-07	5.45049e-07	-6.27328	5.32989e-07	5.32989e-07	-6.4464	3.57767e-07	3.57767e-07
1396	0	59	M	38.25	0.0622863	-1.20561	0		-3.68148	0.000208219	0.000208176	-3.69041	0.000203982	0.00020394	-3.7736	0.000168422	0.000168394
1397	0	68	F	40	0.01	-2	0		-3.29848	0.000502944	0.000502691	-3.36224	0.000434267	0.000434078	-3.2596	0.000550047	0.000549745
1398	0	23	M	36.69	0.187843	-0.726204	0		-7.2597	5.49919e-08	5.49919e-08	-7.26972	5.37381e-08	5.37381e-08	-7.4744	3.35429e-08	3.35429e-08
1399	0	27	M	39.2	0.0318015	-1.49755	0		-7.0154	9.65161e-08	9.65161e-08	-7.02506	9.43924e-08	9.43924e-08	-7.0632	8.6457e-08	8.6457e-08
1400	0	58	F	36.53	0.210361	-0.677034	0		-4.09323	8.06801e-05	8.06736e-05	-4.10291	7.89022e-05	7.88959e-05	-4.2876	5.15703e-05	5.15677e-05
1401	0	47	F	38.62	0.0479389	-1.31931	0		-5.35495	4.41626e-06	4.41624e-06	-5.3647	4.31817e-06	4.31815e-06	-5.4184	3.81593e-06	3.81591e-06
1402	1	93	F	39.55	0.024825	-1.60511	0		-0.713022	0.193633	0.162221	-0.721492	0.189893	0.159588	-0.6896	0.204362	0.169685
1403	0	43	M	40	0.01	-2	0		-5.43208	3.69763e-06	3.69762e-06	-5.49594	3.19201e-06	3.192e-06	-5.4184	3.81593e-06	3.81591e-06
1404	0	6	M	34.65	0.795625	-0.0992915	0		-8.86392	1.36798e-09	1.36798e-09	-8.87458	1.33481e-09	1.33481e-09	-9.222	5.99791e-10	5.99791e-10
1405	0	39	F	40	0.01	-2	0		-6.26337	5.45292e-07	5.45292e-07	-6.32788	4.70019e-07	4.70018e-07	-6.2408	5.74381e-07	5.74381e-07
1406	0	26	F	37.67	0.0938928	-1.02737	0		-7.43962	3.63398e-08	3.63398e-08	-7.45001	3.54805e-08	3.54805e-08	-7.5772	2.64728e-08	2.64728e-08
1407	0	60	M	36.58	0.203049	-0.6924	0		-3.46969	0.000339083	0.000338968	-3.47876	0.000332075	0.000331965	-3.6708	0.000213403	0.000213357
1408	0	62	F	38.55	0.0503732	-1.2978	0		-3.81679	0.000152479	0.000152456	-3.82616	0.000149224	0.000149201	-3.8764	0.000132923	0.000132905
1409	0	50	M	36.31	0.245795	-0.609426	0		-4.47436	3.3546e-05	3.35449e-05	-4.48371	3.28311e-05	3.28301e-05	-4.6988	2.00078e-05	2.00074e-05
1410	0	20	M	38.72	0.0446639	-1.35004	0		-7.69958	1.99721e-08	1.99721e-08	-7.70947	1.95223e-08	1.95223e-08	-7.7828	1.64892e-08	1.64892e-08
1411	0	38	M	40	0.01	-2	0		-5.94326	1.13956e-06	1.13955e-06	-6.00725	9.83439e-07	9.83438e-07	-5.9324	1.16842e-06	1.16842e-06
1412	0	51	M	38.05	0.0717554	-1.14415	0		-4.48626	3.26392e-05	3.26381e-05	-4.49542	3.19583e-05	3.19573e-05	-4.596	2.53513e-05	2.53506e-05
1413	0	52	M	39.22	0.0313546	-1.5037	0		-4.46077	3.46121e-05	3.46109e-05	-4.46979	3.39012e-05	3.39e-05	-4.4932	3.21218e-05	3.21208e-05
1414	0	45	F	38.75	0.0437258	-1.35926	0		-5.56795	2.70428e-06	2.70427e-06	-5.57774	2.64398e-06	2.64397e-06	-5.624	2.37684e-06	2.37683e-06
1415	0	60	M	38.8	0.0422058	-1.37463	0		-3.61532	0.000242482	0.000242423	-3.62417	0.000237592	0.000237535	-3.6708	0.000213403	0.000213357
1416	0	84	F	32.11	4.80038	0.681276	1		-1.14512	0.0715954	0.0668119	-1.15456	0.0700552	0.0654687	-1.60467	0.0248502	0.0242476
1417	0	79	F	38.8	0.0422058	-1.37463	0		-2.09515	0.00803249	0.00796848	-2.10406	0.00786941	0.00780797	-2.1288	0.00743361	0.00737876
1418	0	51	M	38.51	0.0518193	-1.28551	0		-4.51644	3.04484e-05	3.04475e-05	-4.52555	2.98163e-05	2.98155e-05	-4.596	2.53513e-05	2.53506e-05
1419	0	31	F	39.42	0.027217	-1.56516	0		-7.04323	9.05263e-08	9.05263e-08	-7.05331	8.84475e-08	8.84475e-08	-7.0632	8.6457e-08	8.6457e-08
1420	0	51	F	40	0.01	-2	0		-5.03652	9.19349e-06	9.19341e-06	-5.10072	7.93007e-06	7.93001e-06	-5.0072	9.83558e-06	9.83548e-06
1421	0	49	M	37.42	0.112062	-0.95054	0		-4.64941	2.24177e-05	2.24172e-05	-4.65868	2.19442e-05	2.19437e-05	-4.8016	1.57906e-05	1.57904e-05
1422	0	44	F	38.91	0.0390452	-1.40843	0		-5.68068	2.08602e-06	2.08602e-06	-5.69048	2.03946e-06	2.03946e-06	-5.7268	1.87586e-06	1.87585e-06
1423	0	99	M	37.77	0.0874785	-1.0581	0		0.439511	2.75113	0.733414	0.431571	2.70129	0.729824	0.3384	2.17972	0.685507
1424	0	45	M	37.42	0.112062	-0.95054	0		-5.05836	8.74259e-06	8.74251e-06	-5.06773	8.55591e-06	8.55583e-06	-5.2128	6.12632e-06	6.12629e-06
1425	0	84	F	32.59	3.41796	0.533767	1		-1.1766	0.0665883	0.0624311	-1.186	0.065163	0.0611766	-1.60467	0.0248502	0.0242476
1426	0	44	F	35.46	0.448526	-0.348213	0		-5.45437	3.51261e-06	3.51259e-06	-5.46452	3.43149e-06	3.43148e-06	-5.7268	1.87586e-06	1.87585e-06
1427	0	50	M	36.73	0.182601	-0.738496	0		-4.50191	3.1484e-05	3.1483e-05	-4.51122	3.08161e-05	3.08151e-05	-4.6988	2.00078e-05	2.00074e-05
1428	0	48	F	36.51	0.213359	-0.670888	0		-5.1143	7.68604e-06	7.68598e-06	-5.12424	7.51214e-06	7.51209e-06	-5.3156	4.83504e-06	4.83502e-06
1429	1	55	F	38.38	0.0568123	-1.24556	0		-4.5213	3.01092e-05	3.01083e-05	-4.53087	2.94529e-05	2.9452e-05	-4.596	2.53513e-05	2.53506e-05
1430	0	58	F	37.55	0.102214	-0.990491	0		-4.16014	6.91604e-05	6.91556e-05	-4.16972	6.76521e-05	6.76475e-05	-4.2876	5.15703e-05	5.15677e-05
1431	0	61	M	38.88	0.0398829	-1.39921	0		-3.51833	0.000303158	0.000303066	-3.52714	0.000297068	0.000296979	-3.568	0.000270396	0.000270323
1432	0	78	F	32.28	4.25631	0.629033	1		-1.76969	0.0169945	0.0167105	-1.77928	0.0166236	0.0163518	-2.22147	0.00600523	0.00596939
1433	0	32	M	20.17	22416	4.35056	5		-5.25589	5.54762e-06	5.54759e-06	-5.26732	5.40353e-06	5.4035e-06	-5.7397	1.82096e-06	1.82095e-06
1434	0	61	M	36.32	0.244062	-0.612499	0		-3.3504	0.000446271	0.000446072	-3.35947	0.000437048	0.000436858	-3.568	0.000270396	0.000270323
1435	0	29	M	32.87	2.80363	0.44772	1		-6.39569	4.02075e-07	4.02074e-07	-6.40593	3.92704e-07	3.92704e-07	-6.84747	1.42079e-07	1.42079e-07
1436	0	7	F	40	0.01	-2	0		-9.53497	2.9176e-10	2.9176e-10	-9.60032	2.51005e-10	2.51005e-10	-9.5304	2.94849e-10	2.94849e-10
1437	0	62	M	21.83	6925.05	3.84042	4		-2.29766	0.00503898	0.00501372	-2.30814	0.00491877	0.00489469	-2.4924	0.0032181	0.00320778
1438	0	42	M	36.02	0.301782	-0.520306	0		-5.27324	5.33045e-06	5.33042e-06	-5.28283	5.21402e-06	5.21399e-06	-5.5212	3.01162e-06	3.01161e-06
1439	0	64	M	24.78	858.733	2.93386	3		-2.28669	0.0051678	0.00514123	-2.29684	0.00504853	0.00502317	-2.4393	0.00363664	0.00362346
1440	0	66	M	38.52	0.051454	-1.28858	0		-2.98353	0.00103866	0.00103758	-2.99225	0.00101801	0.00101697	-3.054	0.00088308	0.000882301
1441	0	58	M	23.91	1589.34	3.20122	4		-2.84305	0.00143532	0.00143327	-2.85343	0.00140142	0.00139945	-2.9036	0.00124853	0.00124698
1442	0	55	M	35.28	0.509452	-0.292897	0		-3.89561	0.000127173	0.000127157	-3.90493	0.00012447	0.000124455	-4.1848	6.53431e-05	6.53389e-05
1443	0	48	M	20.51	17622.7	4.24607	5		-3.64239	0.000227827	0.000227775	-3.65338	0.000222139	0.000222089	-4.0949	8.03711e-05	8.03647e-05
1444	0	17	F	35.56	0.417885	-0.378944	0		-8.22135	6.00696e-09	6.00696e-09	-8.23218	5.85893e-09	5.85893e-09	-8.5024	3.14485e-09	3.14485e-09
1445	0	58	M	22.9	3247.89	3.5116	4		-2.7768	0.00167187	0.00166908	-2.78728	0.001632	0.00162934	-2.9036	0.00124853	0.00124698
1446	0	28	F	40	0.01	-2	0		-7.38798	4.09275e-08	4.09275e-08	-7.45278	3.52547e-08	3.52547e-08	-7.3716	4.25011e-08	4.25011e-08
1447	0	29	F	33.43	1.88637	0.275627	1		-6.85477	1.3971e-07	1.3971e-07	-6.86551	1.36298e-07	1.36298e-07	-7.25867	5.51226e-08	5.51226e-08
1448	0	39	M	25.55	498	2.69723	3		-4.89314	1.27896e-05	1.27894e-05	-4.90386	1.2478e-05	1.24778e-05	-5.0093	9.78814e-06	9.78804e-06
1449	0	31	F	38.99	0.0368963	-1.43302	0		-7.01502	9.6601e-08	9.6601e-08	-7.02515	9.43734e-08	9.43734e-08	-7.0632	8.6457e-08	8.6457e-08
1450	0	61	M	19.59	33790.7	4.5288	5		-2.25296	0.00558526	0.00555424	-2.26369	0.00544889	0.00541936	-2.7585	0.00174381	0.00174078
1451	0	58	M	21	12459.2	4.09549	5		-2.65216	0.00222761	0.00222266	-2.66283	0.00217353	0.00216882	-3.0669	0.000857235	0.000856501
1452	0	24	F	34.73	0.751837	-0.123876	0		-7.45124	3.53805e-08	3.53805e-08	-7.46197	3.45164e-08	3.45164e-08	-7.7828	1.64892e-08	1.64892e-08
1453	0	16	F	25.62	473.934	2.67572	3		-7.67154	2.13037e-08	2.13037e-08	-7.6834	2.07302e-08	2.07302e-08	-7.7849	1.64097e-08	1.64097e-08
1454	0	32	M	36.2	0.265692	-0.575622	0		-6.30742	4.92697e-07	4.92697e-07	-6.31725	4.81668e-07	4.81668e-07	-6.5492	2.82358e-07	2.82358e-07
1455	0	27	F	38.66	0.046601	-1.3316	0		-7.40232	3.95985e-08	3.95985e-08	-7.41259	3.86732e-08	3.86732e-08	-7.4744	3.35429e-08	3.35429e-08
1456	0	72	F	38.08	0.0702482	-1.15336	0		-2.76358	0.00172352	0.00172056	-2.77274	0.00168755	0.00168471	-2.8484	0.00141775	0.00141574
1457	0	50	M	37.32	0.120279	-0.919809	0		-4.54061	2.87997e-05	2.87988e-05	-4.54987	2.81925e-05	2.81917e-05	-4.6988	2.00078e-05	2.00074e-05
1458	0	23	F	34.02	1.24255	0.0943138	1		-7.5069	3.11243e-08	3.11243e-08	-7.51773	3.03575e-08	3.03575e-08	-7.87547	1.33208e-08	1.33208e-08
1459	0	48	F	40	0.01	-2	0		-5.34323	4.53699e-06	4.53697e-06	-5.40751	3.91279e-06	3.91278e-06	-5.3156	4.83504e-06	4.83502e-06
1460	0	62	M	28.29	71.6473	1.8552	2		-2.72142	0.00189926	0.00189566	-2.73126	0.00185669	0.00185325	-3.2	0.000630957	0.000630559
1461	0	32	M	35.1	0.578654	-0.237581	0		-6.23526	5.81751e-07	5.81751e-07	-6.2452	5.68585e-07	5.68585e-07	-6.5492	2.82358e-07	2.82358e-07
1462	0	24	F	37.84	0.083251	-1.07961	0		-7.65524	2.21185e-08	2.21185e-08	-7.66567	2.15937e-08	2.15937e-08	-7.7828	1.64892e-08	1.64892e-08
1463	0	76	M	28.62	56.7267	1.75379	2		-1.31174	0.0487824	0.0465133	-1.32118	0.0477326	0.045558	-1.7608	0.017346	0.0170503
1464	0	54	M	37.83	0.0838422	-1.07654	0		-4.16512	6.83728e-05	6.83681e-05	-4.17422	6.69551e-05	6.69506e-05	-4.2876	5.15703e-05	5.15677e-05
1465	0	51	F	35.98	0.310446	-0.508014	0		-4.77282	1.68726e-05	1.68723e-05	-4.78273	1.64918e-05	1.64915e-05	-5.0072	9.83558e-06	9.83548e-06
1466	0	16	F	37.09	0.141538	-0.849128	0		-8.42395	3.7675e-09	3.7675e-09	-8.43466	3.67573e-09	3.67573e-09	-8.6052	2.48199e-09	2.48199e-09
1467	0	29	F	36.82	0.171335	-0.766154	0		-7.07715	8.37246e-08	8.37246e-08	-7.08755	8.17435e-08	8.17434e-08	-7.2688	5.38518e-08	5.38518e-08
1468	0	33	M	22.27	5072.32	3.70521	4		-5.29141	5.11199e-06	5.11196e-06	-5.3026	4.98191e-06	4.98188e-06	-5.4736	3.36047e-06	3.36046e-06
1469	0	19	M	36.57	0.204491	-0.689327	0		-7.66078	2.18384e-08	2.18384e-08	-7.67091	2.13348e-08	2.13348e-08	-7.8856	1.30137e-08	1.30137e-08
1470	0	51	M	21.05	12026.1	4.08012	5		-3.3711	0.000425496	0.000425315	-3.38195	0.000414998	0.000414826	-3.7865	0.000163493	0.000163467
1471	0	18	F	21.38	9521.65	3.97871	4		-7.18894	6.47238e-08	6.47238e-08	-7.20116	6.29275e-08	6.29275e-08	-7.4268	3.74283e-08	3.74283e-08
1472	0	16	M	23.18	2664.12	3.42555	4		-7.08914	8.14436e-08	8.14436e-08	-7.10069	7.93073e-08	7.93073e-08	-7.2212	6.00897e-08	6.00897e-08
1473	0	18	M	18.09	97670.2	4.98976	5		-6.55078	2.81334e-07	2.81334e-07	-6.56278	2.73668e-07	2.73668e-07	-7.1789	6.62369e-08	6.62369e-08
1474	0	22	M	35.75	0.365315	-0.437333	0		-7.30028	5.00867e-08	5.00867e-08	-7.31041	4.89313e-08	4.89313e-08	-7.5772	2.64728e-08	2.64728e-08
1475	0	22	M	17.01	209728	5.32166	6		-6.07098	8.49217e-07	8.49216e-07	-6.08298	8.26068e-07	8.26067e-07	-6.0302	9.32825e-07	9.32824e-07
1476	0	39	F	35.75	0.365315	-0.437333	0		-5.98458	1.03614e-06	1.03614e-06	-5.99483	1.01198e-06	1.01198e-06	-6.2408	5.74381e-07	5.74381e-07
1477	0	17	F	37.08	0.142543	-0.846055	0		-8.32105	4.7747e-09	4.7747e-09	-8.33174	4.65867e-09	4.65867e-09	-8.5024	3.14485e-09	3.14485e-09
1478	0	16	M	29.21	37.3659	1.57247	2		-7.4847	3.2757e-08	3.2757e-08	-7.49564	3.1942e-08	3.1942e-08	-7.9288	1.17815e-08	1.17815e-08
1479	0	17	M	33.86	1.3915	0.143483	1		-7.68749	2.05359e-08	2.05359e-08	-7.69794	2.00475e-08	2.00475e-08	-8.08107	8.29717e-09	8.29717e-09
1480	0	18	F	17.6	138148	5.14034	6		-6.94098	1.14557e-07	1.14557e-07	-6.95358	1.11281e-07	1.11281e-07	-6.8526	1.40411e-07	1.40411e-07
1481	0	18	M	29.81	24.4393	1.38809	2		-7.31958	4.79094e-08	4.79094e-08	-7.33041	4.67294e-08	4.67294e-08	-7.7232	1.89147e-08	1.89147e-08
1482	0	24	M	25.09	689.592	2.83859	3		-6.39653	4.01298e-07	4.01297e-07	-6.40768	3.91129e-07	3.91129e-07	-6.5513	2.80996e-07	2.80996e-07
1483	0	16	M	24.32	1189.11	3.07522	4		-7.16392	6.85608e-08	6.85608e-08	-7.17535	6.67799e-08	6.67799e-08	-7.2212	6.00897e-08	6.00897e-08
1484	0	6	F	37.84	0.083251	-1.07961	0		-9.49552	3.19506e-10	3.19506e-10	-9.50642	3.11591e-10	3.11591e-10	-9.6332	2.32702e-10	2.32702e-10
1485	0	27	M	37.12	0.138565	-0.858347	0		-6.87896	1.32142e-07	1.32142e-07	-6.88883	1.29173e-07	1.29173e-07	-7.0632	8.6457e-08	8.6457e-08
1486	0	17	M	38.2	0.0645295	-1.19024	0		-7.97218	1.06616e-08	1.06616e-08	-7.9822	1.04184e-08	1.04184e-08	-8.0912	8.10588e-09	8.10588e-09
1487	0	52	F	15.66	545162	5.73653	6		-3.33764	0.000459578	0.000459367	-3.34955	0.000447144	0.000446944	-3.3574	0.000439137	0.000438944
1488	0	38	F	17.08	199593	5.30015	6		-4.86212	1.37368e-05	1.37366e-05	-4.87425	1.33583e-05	1.33581e-05	-4.7966	1.59735e-05	1.59732e-05
1489	0	16	F	32.24	4.3785	0.641326	1		-8.1058	7.83791e-09	7.83791e-09	-8.11699	7.63849e-09	7.63849e-09	-8.59507	2.54056e-09	2.54056e-09
1490	0	51	M	21.15	11204.5	4.04939	5		-3.37766	0.000419117	0.000418942	-3.3885	0.000408786	0.000408619	-3.7865	0.000163493	0.000163467
1491	0	21	M	22.12	5640.31	3.7513	4		-6.50842	3.10155e-07	3.10154e-07	-6.51994	3.02036e-07	3.02036e-07	-6.7072	1.96246e-07	1.96246e-07
1492	0	14	F	34.08	1.1909	0.0758752	1		-8.43097	3.70703e-09	3.70703e-09	-8.44204	3.6138e-09	3.6138e-09	-8.80067	1.58245e-09	1.58245e-09
1493	0	17	F	33.8	1.45185	0.161922	1		-8.10589	7.83621e-09	7.83621e-09	-8.11691	7.64002e-09	7.64002e-09	-8.49227	3.21907e-09	3.21907e-09
1494	0	44	M	25.82	411.392	2.61426	3		-4.39967	3.98412e-05	3.98396e-05	-4.41022	3.88846e-05	3.8883e-05	-4.4953	3.19669e-05	3.19658e-05
1495	0	51	M	29.67	26.9844	1.43111	2		-3.93655	0.00011573	0.000115717	-3.94654	0.000113098	0.000113085	-4.3308	4.66874e-05	4.66853e-05
1496	0	38	M	34.8	0.715504	-0.145388	0		-5.60216	2.49944e-06	2.49943e-06	-5.61197	2.44358e-06	2.44357e-06	-5.9324	1.16842e-06	1.16842e-06
1497	1	87	F	20.08	23889.9	4.37822	5		-0.0492652	0.89276	0.471671	-0.0598307	0.871303	0.465613	-0.4969	0.318493	0.241558
1498	1	70	M	21.67	7755.19	3.88959	4		-1.46926	0.0339422	0.0328279	-1.47956	0.033147	0.0320835	-1.67	0.0213796	0.0209321
1499	0	57	F	34.73	0.751837	-0.123876	0		-4.0774	8.36767e-05	8.36697e-05	-4.08728	8.1794e-05	8.17873e-05	-4.3904	4.07005e-05	4.06989e-05
1500	0	71	F	17.87	114122	5.05737	6		-1.5401	0.0288339	0.0280258	-1.5513	0.0280998	0.0273318	-1.4042	0.0394276	0.037932
1501	0	29	M	23.96	1534.1	3.18585	4		-5.81122	1.54447e-06	1.54447e-06	-5.82235	1.5054e-06	1.50539e-06	-5.8848	1.30377e-06	1.30377e-06
1502	0	75	F	22.66	3849.07	3.58536	4		-1.44536	0.0358626	0.034621	-1.45598	0.0349964	0.033813	-1.5672	0.0270894	0.026375
1503	0	21	M	38.02	0.0732949	-1.13493	0		-7.55142	2.80918e-08	2.80918e-08	-7.56136	2.74564e-08	2.74564e-08	-7.68	2.0893e-08	2.0893e-08
1504	0	49	M	25.5	515.935	2.71259	3		-3.86749	0.000135679	0.00013566	-3.87795	0.000132451	0.000132433	-3.9813	0.0001044	0.000104389
1505	0	25	F	33.88	1.37195	0.137337	1		-7.29324	5.09048e-08	5.09048e-08	-7.30404	4.96549e-08	4.96549e-08	-7.66987	2.1386e-08	2.1386e-08
1506	0	54	M	18.31	83589.9	4.92215	5		-2.88465	0.0013042	0.0013025	-2.8957	0.00127145	0.00126984	-3.4781	0.000332583	0.000332472
1507	0	17	F	36.15	0.27526	-0.560257	0		-8.26005	5.4948e-09	5.4948e-09	-8.27083	5.36012e-09	5.36012e-09	-8.5024	3.14485e-09	3.14485e-09
1508	0	18	F	40	0.01	-2	0		-8.41036	3.88722e-09	3.88722e-09	-8.47542	3.34643e-09	3.34643e-09	-8.3996	3.98474e-09	3.98474e-09
1509	0	59	F	19.18	45164.2	4.65479	5		-2.85288	0.0014032	0.00140123	-2.86426	0.00136691	0.00136504	-3.3753	0.000421405	0.000421228
1510	0	51	F	16.7	261170	5.41692	6		-3.5081	0.000310385	0.000310289	-3.51993	0.000302041	0.00030195	-3.4602	0.000346577	0.000346457
1511	0	22	F	29.79	24.7876	1.39424	2		-7.33166	4.6595e-08	4.6595e-08	-7.34294	4.54002e-08	4.54002e-08	-7.7232	1.89147e-08	1.89147e-08
1512	0	18	M	38.2	0.0645295	-1.19024	0		-7.86994	1.34915e-08	1.34915e-08	-7.87994	1.31845e-08	1.31845e-08	-7.9884	1.02707e-08	1.02707e-08
1513	0	33	M	40	0.01	-2	0		-6.45445	3.51194e-07	3.51194e-07	-6.51857	3.02991e-07	3.02991e-07	-6.4464	3.57767e-07	3.57767e-07
1514	0	24	M	36.61	0.198784	-0.701619	0		-7.15222	7.04343e-08	7.04343e-08	-7.16221	6.88313e-08	6.88313e-08	-7.3716	4.25011e-08	4.25011e-08
1515	0	50	M	20.59	16652.8	4.22149	5		-3.44317	0.00036044	0.00036031	-3.45409	0.000351489	0.000351365	-3.8893	0.000129033	0.000129016
1516	0	21	M	32.4	3.90981	0.592156	1		-7.18276	6.56503e-08	6.56503e-08	-7.19326	6.40827e-08	6.40827e-08	-7.66987	2.1386e-08	2.1386e-08
1517	0	32	M	26.65	228.659	2.35919	3		-5.68096	2.08466e-06	2.08466e-06	-5.69175	2.03354e-06	2.03353e-06	-5.7289	1.86681e-06	1.86681e-06
1518	0	19	M	16.39	325229	5.51219	6		-6.33702	4.60231e-07	4.60231e-07	-6.34917	4.47542e-07	4.47542e-07	-6.3386	4.58564e-07	4.58564e-07
1519	0	83	F	34.16	1.12536	0.0512904	1		-1.38183	0.0415119	0.0398573	-1.39109	0.0406356	0.0390488	-1.70747	0.0196124	0.0192351
1520	0	18	M	38.05	0.0717554	-1.14415	0		-7.8601	1.38006e-08	1.38006e-08	-7.87011	1.34861e-08	1.34861e-08	-7.9884	1.02707e-08	1.02707e-08
1521	0	39	F	40	0.01	-2	0		-6.26337	5.45292e-07	5.45292e-07	-6.32788	4.70019e-07	4.70018e-07	-6.2408	5.74381e-07	5.74381e-07
1522	0	28	M	38.01	0.0738154	-1.13185	0		-6.8351	1.46183e-07	1.46183e-07	-6.84486	1.42936e-07	1.42936e-07	-6.9604	1.09547e-07	1.09547e-07
1523	0	78	M	21.2	10815	4.03403	5		-0.620529	0.239591	0.193282	-0.630664	0.234065	0.18967	-1.0109	0.0975214	0.088856
1524	0	26	M	32.57	3.46668	0.539913	1		-6.68273	2.07622e-07	2.07622e-07	-6.69308	2.02733e-07	2.02733e-07	-7.15587	6.98441e-08	6.98441e-08
1525	0	48	F	35.29	0.50586	-0.29597	0		-5.03427	9.24127e-06	9.24118e-06	-5.04433	9.02965e-06	9.02957e-06	-5.3156	4.83504e-06	4.83502e-06
1526	0	77	F	22.68	3794.98	3.57921	4		-1.24219	0.057254	0.0541535	-1.25276	0.0558779	0.0529208	-1.3616	0.0434911	0.0416784
1527	0	57	F	35.05	0.599494	-0.222216	0		-4.09839	7.97284e-05	7.97221e-05	-4.10824	7.79403e-05	7.79342e-05	-4.3904	4.07005e-05	4.06989e-05
1528	0	18	F	35.06	0.595266	-0.225289	0		-8.08631	8.19768e-09	8.19768e-09	-8.09717	7.99522e-09	7.99522e-09	-8.3996	3.98474e-09	3.98474e-09
1529	0	22	F	38.2	0.0645295	-1.19024	0		-7.88333	1.30817e-08	1.30817e-08	-7.89378	1.27709e-08	1.27709e-08	-7.9884	1.02707e-08	1.02707e-08
1530	0	23	M	35.34	0.488275	-0.311335	0		-7.17114	6.74303e-08	6.74303e-08	-7.1813	6.58725e-08	6.58725e-08	-7.4744	3.35429e-08	3.35429e-08
1531	0	22	M	34.35	0.983788	-0.0070985	0		-7.20844	6.18813e-08	6.18813e-08	-7.21872	6.04343e-08	6.04343e-08	-7.5772	2.64728e-08	2.64728e-08
1532	0	17	M	34.86	0.685762	-0.163827	0		-7.75308	1.7657e-08	1.7657e-08	-7.76344	1.7241e-08	1.7241e-08	-8.0912	8.10588e-09	8.10588e-09
1533	0	17	F	36.72	0.183898	-0.735423	0		-8.29744	5.04152e-09	5.04152e-09	-8.30816	4.91859e-09	4.91859e-09	-8.5024	3.14485e-09	3.14485e-09
1534	0	16	F	36.73	0.182601	-0.738496	0		-8.40033	3.97803e-09	3.97803e-09	-8.41108	3.88081e-09	3.88081e-09	-8.6052	2.48199e-09	2.48199e-09
1535	0	17	M	38.21	0.0640745	-1.19332	0		-7.97283	1.06455e-08	1.06455e-08	-7.98286	1.04027e-08	1.04027e-08	-8.0912	8.10588e-09	8.10588e-09
1536	0	18	M	30.97	10.755	1.03161	2		-7.39567	4.02094e-08	4.02094e-08	-7.40639	3.92295e-08	3.92295e-08	-7.7232	1.89147e-08	1.89147e-08
1537	0	17	F	34.13	1.1495	0.0605097	1		-8.12754	7.45519e-09	7.45519e-09	-8.13852	7.26909e-09	7.26909e-09	-8.49227	3.21907e-09	3.21907e-09
1538	0	21	M	36.41	0.229004	-0.640157	0		-7.44581	3.58254e-08	3.58254e-08	-7.45591	3.50022e-08	3.50022e-08	-7.68	2.0893e-08	2.0893e-08
1539	0	38	M	30.43	15.76	1.19756	2		-5.3155	4.83618e-06	4.83616e-06	-5.32575	4.72336e-06	4.72334e-06	-5.6672	2.15179e-06	2.15179e-06
1540	0	17	F	37.02	0.148725	-0.827616	0		-8.31712	4.81817e-09	4.81817e-09	-8.32781	4.70101e-09	4.70101e-09	-8.5024	3.14485e-09	3.14485e-09
1541	0	42	F	17.98	105576	5.02357	6		-4.5122	3.07466e-05	3.07457e-05	-4.52414	2.99128e-05	2.99119e-05	-4.3854	4.11718e-05	4.11701e-05
1542	0	32	M	17.11	195401	5.29093	6		-5.05517	8.80714e-06	8.80706e-06	-5.0669	8.57237e-06	8.5723e-06	-5.0022	9.94947e-06	9.94937e-06
1543	0	46	M	18.42	77330.3	4.88835	5		-3.70977	0.000195087	0.000195049	-3.72101	0.000190103	0.000190066	-4.3005	5.00611e-05	5.00585e-05
1544	0	28	M	34.47	0.9037	-0.0439757	0		-6.60289	2.49524e-07	2.49524e-07	-6.61299	2.43784e-07	2.43784e-07	-6.9604	1.09547e-07	1.09547e-07
1545	0	23	F	34.87	0.680927	-0.1669	0		-7.56266	2.73743e-08	2.73743e-08	-7.57341	2.6705e-08	2.6705e-08	-7.8856	1.30137e-08	1.30137e-08
1546	0	56	F	35.34	0.488275	-0.311335	0		-4.21965	6.03049e-05	6.03012e-05	-4.2295	5.89528e-05	5.89493e-05	-4.4932	3.21218e-05	3.21208e-05
1547	0	18	F	30.72	12.8362	1.10844	2		-7.80162	1.57901e-08	1.57901e-08	-7.81291	1.53848e-08	1.53848e-08	-8.1344	7.33838e-09	7.33838e-09
1548	0	20	F	18.37	80115.3	4.90372	5		-6.78701	1.633e-07	1.633e-07	-6.79948	1.58678e-07	1.58678e-07	-7.3845	4.12572e-08	4.12572e-08
1549	0	43	M	21.16	11125.5	4.04632	5		-4.19622	6.36471e-05	6.36431e-05	-4.20727	6.20488e-05	6.2045e-05	-4.6089	2.46093e-05	2.46087e-05
1550	0	11	M	39.25	0.0306961	-1.51292	0		-8.65448	2.21574e-09	2.21574e-09	-8.66455	2.16494e-09	2.16494e-09	-8.708	1.95884e-09	1.95884e-09
1551	0	52	F	32.95	2.64933	0.423135	1		-4.47182	3.37427e-05	3.37416e-05	-4.48201	3.29602e-05	3.29591e-05	-4.89427	1.27565e-05	1.27563e-05
1552	0	21	M	36.69	0.187843	-0.726204	0		-7.46418	3.43418e-08	3.43418e-08	-7.47424	3.35549e-08	3.35549e-08	-7.68	2.0893e-08	2.0893e-08
1553	0	18	F	36.02	0.301782	-0.520306	0		-8.14928	7.09116e-09	7.09116e-09	-8.16005	6.91756e-09	6.91756e-09	-8.3996	3.98474e-09	3.98474e-09
1554	0	17	F	36.47	0.219485	-0.658596	0		-8.28104	5.23553e-09	5.23553e-09	-8.29178	5.10758e-09	5.10758e-09	-8.5024	3.14485e-09	3.14485e-09
1555	0	39	F	34.68	0.778913	-0.108511	0		-5.91439	1.21789e-06	1.21789e-06	-5.92475	1.1892e-06	1.18919e-06	-6.2408	5.74381e-07	5.74381e-07
1556	0	18	F	38.03	0.0727781	-1.138	0		-8.28113	5.2344e-09	5.2344e-09	-8.2917	5.1086e-09	5.1086e-09	-8.3996	3.98474e-09	3.98474e-09
1557	0	48	M	38.07	0.070747	-1.15029	0		-4.79429	1.60588e-05	1.60586e-05	-4.80352	1.57211e-05	1.57209e-05	-4.9044	1.24624e-05	1.24622e-05
1558	0	18	M	36.39	0.232268	-0.634011	0		-7.75121	1.77333e-08	1.77333e-08	-7.76139	1.73226e-08	1.73226e-08	-7.9884	1.02707e-08	1.02707e-08
1559	0	50	F	33.54	1.74511	0.241823	1		-4.715	1.92753e-05	1.9275e-05	-4.72518	1.88287e-05	1.88283e-05	-5.09987	7.94566e-06	7.9456e-06
1560	0	30	M	32.56	3.49129	0.542986	1		-6.27312	5.33187e-07	5.33187e-07	-6.28337	5.20754e-07	5.20754e-07	-6.74467	1.80024e-07	1.80024e-07
1561	0	17	M	36.38	0.233917	-0.630938	0		-7.85279	1.40349e-08	1.40349e-08	-7.86299	1.3709e-08	1.3709e-08	-8.0912	8.10588e-09	8.10588e-09
1562	0	19	M	35.46	0.448526	-0.348213	0		-7.58797	2.58246e-08	2.58246e-08	-7.59821	2.52226e-08	2.52226e-08	-7.8856	1.30137e-08	1.30137e-08
1563	0	23	M	38.17	0.0659139	-1.18102	0		-7.35679	4.39759e-08	4.39759e-08	-7.36665	4.29878e-08	4.29878e-08	-7.4744	3.35429e-08	3.35429e-08
1564	0	41	M	37.57	0.100777	-0.996637	0		-5.47715	3.33311e-06	3.3331e-06	-5.48661	3.26127e-06	3.26126e-06	-5.624	2.37684e-06	2.37683e-06
1565	0	26	F	31.6	6.88659	0.838004	1		-7.04144	9.08989e-08	9.08989e-08	-7.05244	8.8626e-08	8.8626e-08	-7.56707	2.70975e-08	2.70975e-08
1566	0	49	F	20.62	16303	4.21227	5		-3.96972	0.000107222	0.00010721	-3.98121	0.000104421	0.00010441	-4.4033	3.95094e-05	3.95078e-05
1567	0	27	M	35.69	0.381159	-0.418894	0		-6.78515	1.64001e-07	1.64001e-07	-6.79517	1.60263e-07	1.60263e-07	-7.0632	8.6457e-08	8.6457e-08
1568	0	24	M	39.87	0.0197948	-1.70345	0		-7.36606	4.30464e-08	4.30464e-08	-7.37574	4.20981e-08	4.20981e-08	-7.3716	4.25011e-08	4.25011e-08
1569	0	37	M	24.11	1379.61	3.13976	4		-5.00316	9.92752e-06	9.92742e-06	-5.01407	9.6813e-06	9.68121e-06	-5.0624	8.66164e-06	8.66156e-06
1570	0	24	F	29.61	28.1547	1.44955	2		-7.11538	7.66695e-08	7.66695e-08	-7.12663	7.47093e-08	7.47093e-08	-7.5176	3.03669e-08	3.03669e-08
1571	0	26	M	38.23	0.063174	-1.19946	0		-7.05401	8.83063e-08	8.83063e-08	-7.06379	8.63389e-08	8.63388e-08	-7.166	6.82339e-08	6.82339e-08
1572	0	18	F	35.91	0.32621	-0.486502	0		-8.14207	7.20996e-09	7.20996e-09	-8.15284	7.03327e-09	7.03327e-09	-8.3996	3.98474e-09	3.98474e-09
1573	0	30	M	38.44	0.0544507	-1.264	0		-6.65883	2.19365e-07	2.19365e-07	-6.66849	2.14539e-07	2.14539e-07	-6.7548	1.75873e-07	1.75873e-07
1574	0	26	F	33.48	1.8208	0.260261	1		-7.16476	6.84283e-08	6.84283e-08	-7.17557	6.6746e-08	6.6746e-08	-7.56707	2.70975e-08	2.70975e-08
1575	0	32	M	35.53	0.42685	-0.369724	0		-6.26347	5.45168e-07	5.45168e-07	-6.27337	5.32882e-07	5.32882e-07	-6.5492	2.82358e-07	2.82358e-07
1576	0	17	M	40	0.01	-2	0		-8.09025	8.12355e-09	8.12355e-09	-8.15479	7.00187e-09	7.00187e-09	-8.0912	8.10588e-09	8.10588e-09
1577	0	40	M	21.26	10365.5	4.01559	5		-4.50949	3.0939e-05	3.0938e-05	-4.52061	3.01573e-05	3.01564e-05	-4.9173	1.20976e-05	1.20975e-05
1578	0	43	M	37.37	0.116098	-0.935175	0		-5.25956	5.50104e-06	5.50101e-06	-5.26899	5.38287e-06	5.38284e-06	-5.4184	3.81593e-06	3.81591e-06
1579	0	34	M	32.17	4.60084	0.662837	1		-5.83859	1.45015e-06	1.45015e-06	-5.84877	1.41655e-06	1.41655e-06	-6.33347	4.64013e-07	4.64013e-07
1580	0	80	M	36.92	0.15963	-0.796885	0		-1.44725	0.0357071	0.0344761	-1.45576	0.0350137	0.0338292	-1.6148	0.0242773	0.0237019
1581	0	46	F	39.27	0.0302647	-1.51906	0		-5.49982	3.16358e-06	3.16357e-06	-5.50954	3.09359e-06	3.09358e-06	-5.5212	3.01162e-06	3.01161e-06
1582	0	27	F	36.69	0.187843	-0.726204	0		-7.27309	5.33219e-08	5.33219e-08	-7.28356	5.20524e-08	5.20524e-08	-7.4744	3.35429e-08	3.35429e-08
1583	0	50	F	38.1	0.069261	-1.15951	0		-5.01412	9.68006e-06	9.67996e-06	-5.02385	9.46562e-06	9.46554e-06	-5.11	7.76247e-06	7.76241e-06
1584	0	78	F	37.95	0.0770168	-1.11341	0		-2.14163	0.00721723	0.00716551	-2.15065	0.0070689	0.00701928	-2.2316	0.00586678	0.00583256
1585	0	33	M	37.85	0.082664	-1.08268	0		-6.31342	4.85939e-07	4.85939e-07	-6.32306	4.75269e-07	4.75269e-07	-6.4464	3.57767e-07	3.57767e-07
1586	0	38	M	39.28	0.0300513	-1.52214	0		-5.89603	1.27047e-06	1.27047e-06	-5.9054	1.24336e-06	1.24335e-06	-5.9324	1.16842e-06	1.16842e-06
1587	0	48	F	36.98	0.152995	-0.815324	0		-5.14513	7.15932e-06	7.15927e-06	-5.15502	6.9981e-06	6.99805e-06	-5.3156	4.83504e-06	4.83502e-06
1588	0	35	F	37.74	0.0893554	-1.04888	0		-6.52407	2.99178e-07	2.99177e-07	-6.53422	2.92264e-07	2.92264e-07	-6.652	2.22844e-07	2.22843e-07
1589	0	51	F	36.56	0.205943	-0.686254	0		-4.81086	1.54574e-05	1.54571e-05	-4.82072	1.51105e-05	1.51103e-05	-5.0072	9.83558e-06	9.83548e-06
1590	0	74	F	40	0.01	-2	0		-2.68505	0.00206512	0.00206086	-2.74866	0.00178376	0.00178059	-2.6428	0.00227615	0.00227098
1591	0	56	F	37.15	0.135654	-0.867567	0		-4.33838	4.58798e-05	4.58776e-05	-4.34805	4.48697e-05	4.48677e-05	-4.4932	3.21218e-05	3.21208e-05
1592	0	27	M	27.52	123.546	2.09183	3		-6.24922	5.63349e-07	5.63349e-07	-6.26005	5.49479e-07	5.49479e-07	-6.2429	5.7161e-07	5.7161e-07
1593	0	39	F	25.01	729.755	2.86318	3		-5.28007	5.24729e-06	5.24726e-06	-5.29138	5.11231e-06	5.11228e-06	-5.4205	3.79752e-06	3.7975e-06
1594	0	56	F	39.97	0.0184425	-1.73418	0		-4.52336	2.99665e-05	2.99656e-05	-4.53275	2.93258e-05	2.93249e-05	-4.4932	3.21218e-05	3.21208e-05
1595	0	27	M	36.93	0.158505	-0.799958	0		-6.86649	1.3599e-07	1.3599e-07	-6.87638	1.32928e-07	1.32928e-07	-7.0632	8.6457e-08	8.6457e-08
1596	0	29	M	33.56	1.72059	0.235676	1		-6.44096	3.6228e-07	3.6228e-07	-6.45113	3.53893e-07	3.53893e-07	-6.84747	1.42079e-07	1.42079e-07
1597	0	58	M	26.26	301.328	2.47904	3		-2.9972	0.00100646	0.00100545	-3.00735	0.000983212	0.000982246	-3.0561	0.00087882	0.000878048
1598	0	89	F	19.17	45484.9	4.65787	5		0.214904	1.64023	0.621245	0.204299	1.60066	0.615482	-0.2913	0.511329	0.33833
1599	0	76	M	26.29	294.999	2.46982	3		-1.1589	0.0693593	0.0648606	-1.16857	0.0678305	0.0635218	-1.2057	0.062273	0.0586224
1600	0	70	M	30.01	21.2142	1.32663	2		-2.01634	0.00963068	0.00953881	-2.02581	0.00942307	0.0093351	-2.3776	0.00419179	0.0041743
1601	0	56	F	36.49	0.2164	-0.664742	0		-4.29508	5.06892e-05	5.06866e-05	-4.30482	4.95658e-05	4.95633e-05	-4.4932	3.21218e-05	3.21208e-05
1602	0	89	F	35.11	0.574574	-0.240654	0		-0.830719	0.147666	0.128666	-0.839736	0.144632	0.126357	-1.1008	0.0792866	0.0734621
1603	0	70	M	24.44	1092.3	3.03834	4		-1.65097	0.0223375	0.0218494	-1.66098	0.0218281	0.0213618	-1.67	0.0213796	0.0209321
1604	1	89	M	26.98	181.041	2.25778	3		0.124931	1.33331	0.571424	0.115657	1.30514	0.566187	0.1307	1.35114	0.574674
1605	0	76	M	22.69	3768.22	3.57614	4		-0.922744	0.119469	0.106719	-0.932783	0.116739	0.104536	-1.0532	0.0884708	0.0812799
1606	0	89	M	35.84	0.342775	-0.46499	0		-0.456262	0.349734	0.259113	-0.464653	0.343041	0.255421	-0.6896	0.204362	0.169685
1607	1	67	M	23.27	2499.75	3.3979	4		-1.88093	0.0131544	0.0129836	-1.89114	0.0128486	0.0126856	-1.9784	0.0105099	0.0104006
1608	1	88	M	16.55	290415	5.46302	6		0.706875	5.09184	0.835846	0.696536	4.97205	0.832553	0.7546	5.68329	0.850373
1609	0	70	M	37.08	0.142543	-0.846055	0		-2.48012	0.00331042	0.0032995	-2.48888	0.00324431	0.00323382	-2.6428	0.00227615	0.00227098
1610	0	84	M	26.43	267.176	2.4268	3		-0.350178	0.446501	0.308676	-0.359637	0.436881	0.304048	-0.3833	0.413714	0.292643
1611	1	75	M	30.76	12.478	1.09614	2		-1.55435	0.0279027	0.0271453	-1.56361	0.0273141	0.0265878	-1.8636	0.0136899	0.013505
1612	0	66	M	29.09	40.6773	1.60935	2		-2.36494	0.00431575	0.0042972	-2.3746	0.00422081	0.00420307	-2.7888	0.0016263	0.00162366
1613	0	85	M	19.91	26943.7	4.43046	5		0.179755	1.51271	0.602023	0.169673	1.47799	0.596448	-0.2913	0.511329	0.33833
1614	0	81	M	32.69	3.18446	0.503036	1		-1.06753	0.0855991	0.0788497	-1.07644	0.0838603	0.0773719	-1.50187	0.0314869	0.0305257
1615	0	84	M	22.92	3202.25	3.50545	4		-0.119931	0.758698	0.431398	-0.129739	0.741755	0.425867	-0.2308	0.58776	0.370182
1616	0	68	M	17.8	119917	5.07888	6		-1.41987	0.03803	0.0366367	-1.43061	0.0371017	0.0357744	-1.3014	0.0499574	0.0475804
1617	1	88	F	18.56	70036.8	4.84533	5		0.15268	1.42128	0.586996	0.141989	1.38672	0.581015	-0.3941	0.403552	0.287522
1618	0	76	M	13.94	1.84119e+06	6.2651	7		-0.348767	0.447954	0.30937	-0.359677	0.436841	0.304029	0.1973	1.57507	0.611661
1619	1	69	F	19.9	27135.1	4.43353	5		-1.87773	0.0132515	0.0130782	-1.88878	0.0129186	0.0127539	-2.3473	0.00449469	0.00447458
1620	1	67	F	16.52	296646	5.47224	6		-1.86049	0.0137883	0.0136007	-1.87193	0.0134299	0.0132519	-1.8154	0.0152968	0.0150663
1621	0	61	F	33.56	1.72059	0.235676	1		-3.5917	0.000256038	0.000255972	-3.60159	0.000250269	0.000250207	-3.96907	0.000107382	0.00010737
1622	1	91	M	29.88	23.2583	1.36658	2		0.139174	1.37776	0.579436	0.13024	1.34971	0.574416	-0.2188	0.604227	0.376647
1623	1	62	M	16.13	390922	5.59209	6		-1.92375	0.0119192	0.0117788	-1.93481	0.0116197	0.0114862	-1.9182	0.0120726	0.0119286
1624	0	80	F	30.91	11.2214	1.05005	2		-1.47535	0.0334697	0.0323857	-1.48502	0.0327328	0.0316954	-1.7608	0.017346	0.0170503
1625	0	71	M	22.35	4793.16	3.68062	4		-1.41163	0.0387588	0.0373126	-1.42183	0.037859	0.036478	-1.5672	0.0270894	0.026375
1626	1	81	M	38	0.0743396	-1.12878	0		-1.41585	0.0383837	0.0369649	-1.42424	0.0376499	0.0362838	-1.512	0.030761	0.029843
1627	0	56	F	24.26	1240.68	3.09366	4		-3.49283	0.000321493	0.00032139	-3.50378	0.000313487	0.000313389	-3.5204	0.000301717	0.000301626
1628	1	88	M	31.38	8.0466	0.905612	1		-0.265935	0.542082	0.351526	-0.274797	0.531133	0.346889	-0.78227	0.165094	0.1417
1629	1	91	F	13.02	3.5304e+06	6.54782	7		0.822803	6.64972	0.869276	0.811638	6.48094	0.866327	1.3281	21.2863	0.955129
1630	1	60	M	19.54	35007.6	4.54416	5		-2.35191	0.00444719	0.0044275	-2.36268	0.0043383	0.00431956	-2.8613	0.00137626	0.00137437
1631	1	68	M	25.88	394.291	2.59582	3		-1.9499	0.0112227	0.0110982	-1.95983	0.0109691	0.0108501	-2.0281	0.00937346	0.00928642
1632	1	81	M	37.66	0.0945596	-1.02429	0		-1.39355	0.0404064	0.0388371	-1.40197	0.0396308	0.03812	-1.512	0.030761	0.029843
1633	0	66	M	35.16	0.554601	-0.25602	0		-2.76312	0.00172536	0.00172239	-2.77218	0.00168976	0.00168691	-3.054	0.00088308	0.000882301
1634	0	88	F	31.26	8.7597	0.942489	1		-0.680407	0.208734	0.172688	-0.689833	0.204252	0.169609	-1.19347	0.0640516	0.060196
1635	0	82	F	34.13	1.1495	0.0605097	1		-1.4821	0.0329536	0.0319023	-1.49139	0.0322558	0.0312479	-1.81027	0.0154785	0.0152426
1636	1	88	F	25.08	694.489	2.84167	3		-0.275015	0.530866	0.346775	-0.285056	0.518733	0.341556	-0.3833	0.413714	0.292643
1637	1	81	M	39.86	0.0199353	-1.70038	0		-1.53786	0.0289825	0.0281662	-1.54606	0.0284405	0.027654	-1.512	0.030761	0.029843
1638	0	84	M	26.45	263.421	2.42065	3		-0.35149	0.445154	0.308032	-0.360947	0.435566	0.30341	-0.3833	0.413714	0.292643
1639	0	74	M	34.64	0.801275	-0.0962184	0		-1.91111	0.0122713	0.0121226	-1.92001	0.0120224	0.0118796	-2.2316	0.00586678	0.00583256
1640	0	80	M	32.49	3.66858	0.564498	1		-1.15665	0.069719	0.0651751	-1.16561	0.0682956	0.0639295	-1.60467	0.0248502	0.0242476
1641	0	70	M	36.09	0.287198	-0.541818	0		-2.41518	0.00384436	0.00382964	-2.42403	0.00376674	0.0037526	-2.6428	0.00227615	0.00227098
1642	0	53	M	34.23	1.07097	0.0297787	1		-4.0312	9.30672e-05	9.30585e-05	-4.04069	9.10567e-05	9.10484e-05	-4.38027	4.1661e-05	4.16593e-05
1643	0	88	F	21.7	7592.29	3.88037	4		-0.0532954	0.884514	0.469359	-0.0636736	0.863627	0.463412	-0.2308	0.58776	0.370182
1644	0	85	F	35.84	0.342775	-0.46499	0		-1.28756	0.0515756	0.049046	-1.2966	0.0505123	0.0480835	-1.512	0.030761	0.029843
1645	0	77	F	40	0.01	-2	0		-2.37834	0.00418464	0.0041672	-2.44187	0.00361516	0.00360214	-2.3344	0.0046302	0.00460886
1646	0	68	F	35.81	0.35013	-0.455771	0		-3.02363	0.00094705	0.000946154	-3.03312	0.000926579	0.000925721	-3.2596	0.000550047	0.000549745
1647	0	56	M	33.37	1.96818	0.294065	1		-3.66808	0.000214745	0.000214699	-3.67757	0.000210102	0.000210058	-4.07187	8.47481e-05	8.47409e-05
1648	0	93	M	35.56	0.417885	-0.378944	0		-0.0289441	0.935526	0.483345	-0.0372601	0.917783	0.478565	-0.2784	0.526744	0.345012
1649	0	76	F	37.38	0.11528	-0.938248	0		-2.30871	0.00491231	0.0048883	-2.31784	0.00481015	0.00478712	-2.4372	0.00365426	0.00364096
1650	1	78	F	32.65	3.27588	0.515328	1		-1.79396	0.0160708	0.0158166	-1.80351	0.0157214	0.015478	-2.22147	0.00600523	0.00596939
1651	1	83	M	33.45	1.85986	0.26948	1		-0.91291	0.122205	0.108898	-0.921695	0.119758	0.10695	-1.29627	0.050551	0.0481186
1652	0	73	F	36.39	0.232268	-0.634011	0		-2.55049	0.00281523	0.00280733	-2.55979	0.00275557	0.002748	-2.7456	0.00179639	0.00179317
1653	0	94	F	30.8	12.1298	1.08385	2		-0.0368064	0.918742	0.478825	-0.0461227	0.899243	0.473475	-0.3216	0.47687	0.322892
1654	0	86	F	37.8	0.0856411	-1.06732	0		-1.31389	0.0485412	0.0462941	-1.32272	0.0475647	0.045405	-1.4092	0.0389762	0.0375141
1655	0	76	M	34.87	0.680927	-0.1669	0		-1.72172	0.0189792	0.0186257	-1.73055	0.0185975	0.0182579	-2.026	0.0094189	0.00933101
1656	0	83	M	34.95	0.643451	-0.191485	0		-1.01131	0.0974304	0.0887805	-1.01994	0.0955121	0.0871849	-1.3064	0.0493856	0.0470614
1657	0	65	F	35.27	0.51307	-0.289824	0		-3.29492	0.000507087	0.00050683	-3.30454	0.000495976	0.00049573	-3.568	0.000270396	0.000270323
1658	0	84	M	29.69	26.6052	1.42497	2		-0.564026	0.272882	0.214381	-0.573159	0.267203	0.21086	-0.9384	0.115239	0.103331
1659	0	88	F	34.13	1.1495	0.0605097	1		-0.868671	0.13531	0.119183	-0.877811	0.132492	0.116991	-1.19347	0.0640516	0.060196
1660	1	60	M	29.13	39.5421	1.59706	2		-2.98099	0.00104474	0.00104365	-2.9908	0.0010214	0.00102036	-3.4056	0.000393007	0.000392852
1661	1	88	F	28.79	50.2973	1.70155	2		-0.518381	0.303123	0.232613	-0.528053	0.296447	0.228661	-0.9384	0.115239	0.103331
1662	0	68	M	34.15	1.13335	0.0543635	1		-2.49239	0.00321816	0.00320784	-2.5015	0.00315141	0.00314151	-2.83827	0.00145121	0.00144911
1663	0	78	F	33.84	1.41133	0.14963	1		-1.87202	0.0134269	0.013249	-1.88145	0.0131386	0.0129682	-2.22147	0.00600523	0.00596939
1664	0	89	F	29.38	33.1308	1.52023	2		-0.454846	0.350876	0.25974	-0.464433	0.343215	0.255518	-0.8356	0.146016	0.127412
1665	0	70	M	37.72	0.0906289	-1.04273	0		-2.5221	0.00300539	0.00299638	-2.5308	0.00294581	0.00293715	-2.6428	0.00227615	0.00227098
1666	1	81	M	26.63	231.918	2.36533	3		-0.67001	0.213791	0.176135	-0.679527	0.209157	0.172978	-0.6917	0.203376	0.169005
1667	0	70	F	35.6	0.406223	-0.391236	0		-2.80538	0.00156539	0.00156295	-2.81484	0.00153167	0.00152932	-3.054	0.00088308	0.000882301
1668	0	78	F	39.25	0.0306961	-1.51292	0		-2.22691	0.00593053	0.00589557	-2.2358	0.00581038	0.00577682	-2.2316	0.00586678	0.00583256
1669	0	79	F	38.75	0.0437258	-1.35926	0		-2.09187	0.00809338	0.0080284	-2.10078	0.00792898	0.0078666	-2.1288	0.00743361	0.00737876
1670	0	42	F	35.03	0.608038	-0.216069	0		-5.63064	2.34078e-06	2.34078e-06	-5.64088	2.28623e-06	2.28622e-06	-5.9324	1.16842e-06	1.16842e-06
1671	0	80	M	33.59	1.68445	0.226457	1		-1.22881	0.0590465	0.0557544	-1.23765	0.0578556	0.0546914	-1.60467	0.0248502	0.0242476
1672	0	81	M	29.47	31.0867	1.49257	2		-0.856307	0.139217	0.122204	-0.86554	0.136289	0.119942	-1.2468	0.05665	0.0536128
1673	1	86	M	37.65	0.095231	-1.02122	0		-0.881706	0.131309	0.116068	-0.889995	0.128826	0.114124	-0.998	0.100462	0.0912904
1674	0	70	M	34.63	0.806965	-0.0931453	0		-2.3194	0.00479288	0.00477002	-2.32841	0.00469453	0.0046726	-2.6428	0.00227615	0.00227098
1675	0	70	M	36.15	0.27526	-0.560257	0		-2.41911	0.00380968	0.00379522	-2.42796	0.00373281	0.00371893	-2.6428	0.00227615	0.00227098
1676	1	72	F	32.87	2.80363	0.44772	1		-2.42182	0.00378599	0.00377171	-2.4315	0.00370254	0.00368888	-2.83827	0.00145121	0.00144911
1677	1	86	F	35.01	0.616704	-0.209923	0		-1.13087	0.0739823	0.0688859	-1.13998	0.0724475	0.0675534	-1.4092	0.0389762	0.0375141
1678	0	56	M	36.2	0.265692	-0.575622	0		-3.85372	0.00014005	0.00014003	-3.86293	0.000137111	0.000137092	-4.082	8.27942e-05	8.27874e-05
1679	0	86	F	38.43	0.0548374	-1.26092	0		-1.35522	0.0441351	0.0422696	-1.36398	0.0432535	0.0414602	-1.4092	0.0389762	0.0375141
1680	0	63	M	34.4	0.94959	-0.022464	0		-3.01998	0.000955039	0.000954127	-3.02919	0.000935002	0.000934128	-3.3624	0.00043411	0.000433922
1681	1	70	M	32.93	2.68709	0.429282	1		-2.20789	0.00619601	0.00615786	-2.21706	0.00606651	0.00602993	-2.63267	0.00232986	0.00232445
1682	0	93	M	34.42	0.936246	-0.0286102	0		0.045837	1.11131	0.526361	0.0374074	1.08995	0.52152	-0.2784	0.526744	0.345012
1683	1	76	F	28.94	45.2323	1.65545	2		-1.75507	0.0175763	0.0172727	-1.76504	0.0171775	0.0168874	-2.172	0.00672977	0.00668478
1684	0	86	F	16.03	419586	5.62282	6		0.114167	1.30067	0.565344	0.103172	1.26815	0.559113	0.1378	1.37341	0.578665
1685	0	84	M	36.52	0.211855	-0.673961	0		-1.01206	0.0972622	0.0886408	-1.02051	0.0953873	0.0870809	-1.2036	0.0625749	0.0588899
1686	1	95	M	40	0.01	-2	0		-0.115721	0.766088	0.433777	-0.178233	0.663387	0.398817	-0.0728	0.845668	0.458191
1687	0	70	F	36.45	0.222613	-0.65245	0		-2.86113	0.00137678	0.00137489	-2.87051	0.00134738	0.00134557	-3.054	0.00088308	0.000882301
1688	0	79	F	40	0.01	-2	0		-2.17387	0.0067009	0.0066563	-2.23734	0.00578969	0.00575636	-2.1288	0.00743361	0.00737876
1689	0	70	F	32.42	3.85487	0.58601	1		-2.59678	0.0025306	0.00252421	-2.60655	0.00247427	0.00246816	-3.04387	0.00090392	0.000903104
1690	0	76	M	35.23	0.527799	-0.277531	0		-1.74534	0.0179748	0.0176574	-1.75413	0.0176147	0.0173098	-2.026	0.0094189	0.00933101
1691	0	48	F	31.52	7.28767	0.862589	1		-4.78697	1.63318e-05	1.63315e-05	-4.7974	1.5944e-05	1.59438e-05	-5.30547	4.94914e-06	4.94912e-06
1692	0	89	F	29.96	21.9782	1.34199	2		-0.492893	0.321446	0.243253	-0.502422	0.314469	0.239237	-0.8356	0.146016	0.127412
1693	0	83	F	15.48	619215	5.79184	6		-0.156467	0.697481	0.410892	-0.167595	0.679838	0.404704	-0.1706	0.67515	0.403038
1694	0	89	M	34.44	0.923089	-0.0347564	0		-0.364425	0.43209	0.30172	-0.372957	0.423685	0.297598	-0.6896	0.204362	0.169685
1695	1	91	M	38.74	0.0440363	-1.35619	0		-0.442019	0.361394	0.265459	-0.45007	0.354756	0.26186	-0.484	0.328095	0.247042
1696	0	86	F	37.43	0.111272	-0.953613	0		-1.28962	0.0513312	0.048825	-1.29848	0.0502943	0.0478859	-1.4092	0.0389762	0.0375141
1697	0	89	M	38.62	0.0479389	-1.31931	0		-0.638623	0.229814	0.186869	-0.646737	0.22556	0.184047	-0.6896	0.204362	0.169685
1698	0	92	F	25.06	704.387	2.84781	3		0.135248	1.36536	0.577232	0.125308	1.33447	0.571637	0.0279	1.06635	0.516055
1699	0	89	F	36.64	0.194608	-0.710838	0		-0.931083	0.117197	0.104903	-0.939947	0.114829	0.103002	-1.1008	0.0792866	0.0734621
1700	0	80	M	39.76	0.0213971	-1.66965	0		-1.63354	0.0232519	0.0227235	-1.64178	0.0228152	0.0223062	-1.6148	0.0242773	0.0237019
1701	0	66	M	34.73	0.751837	-0.123876	0		-2.73491	0.00184114	0.00183776	-2.74401	0.00180297	0.00179973	-3.054	0.00088308	0.000882301
1702	0	74	M	27.74	105.735	2.02422	3		-1.45849	0.0347947	0.0336248	-1.46807	0.034035	0.0329148	-1.4113	0.0387882	0.0373399
1703	1	76	F	27.46	128.904	2.11027	3		-1.65799	0.0219792	0.0215065	-1.6681	0.0214732	0.0210218	-1.6169	0.0241602	0.0235902
1704	0	86	F	29.34	34.082	1.53252	2		-0.758935	0.174207	0.148361	-0.768604	0.170371	0.14557	-1.144	0.0717794	0.0669722
1705	0	93	M	34.56	0.847942	-0.0716336	0		0.0366533	1.08806	0.521087	0.0282377	1.06718	0.516249	-0.2784	0.526744	0.345012
1706	0	89	F	38.99	0.0368963	-1.43302	0		-1.08524	0.0821793	0.0759387	-1.09387	0.0805625	0.074556	-1.1008	0.0792866	0.0734621
1707	0	70	M	35.05	0.599494	-0.222216	0		-2.34695	0.00449827	0.00447813	-2.35592	0.00440639	0.00438706	-2.6428	0.00227615	0.00227098
1708	0	83	M	40	0.01	-2	0		-1.34257	0.0454388	0.0434639	-1.4054	0.0393192	0.0378317	-1.3064	0.0493856	0.0470614
1709	0	70	F	39.46	0.0264574	-1.57745	0		-3.05858	0.000873811	0.000873048	-3.06766	0.000855741	0.000855009	-3.054	0.00088308	0.000882301
1710	1	88	F	31.76	6.14942	0.788834	1		-0.713206	0.193551	0.162164	-0.722582	0.189417	0.159252	-1.19347	0.0640516	0.060196
1711	0	87	F	35.7	0.378471	-0.421967	0		-1.0739	0.0843535	0.0777915	-1.08291	0.0826216	0.0763162	-1.3064	0.0493856	0.0470614
1712	0	67	F	38.07	0.070747	-1.15029	0		-3.27411	0.000531967	0.000531685	-3.28341	0.000520707	0.000520436	-3.3624	0.00043411	0.000433922
1713	0	67	M	24.55	1010.51	3.00454	4		-1.96489	0.0108419	0.0107256	-1.97498	0.010593	0.010482	-1.9784	0.0105099	0.0104006
1714	0	88	M	39.51	0.0255377	-1.59282	0		-0.799242	0.158766	0.137013	-0.807294	0.15585	0.134836	-0.7924	0.161287	0.138887
1715	0	84	M	27.31	143.339	2.15636	3		-0.407904	0.390928	0.281055	-0.417275	0.382583	0.276716	-0.3833	0.413714	0.292643
1716	1	91	M	30.79	12.2159	1.08693	2		0.0794804	1.20083	0.545625	0.0706375	1.17662	0.540573	-0.2188	0.604227	0.376647
1717	0	71	M	28.03	86.1193	1.9351	2		-1.78422	0.0164353	0.0161695	-1.79386	0.0160746	0.0158203	-2.2748	0.00531129	0.00528323
1718	1	82	M	26.26	301.328	2.47904	3		-0.543502	0.286087	0.222448	-0.553029	0.279879	0.218676	-0.5889	0.257691	0.204892
1719	0	74	F	37.53	0.103671	-0.984344	0		-2.52303	0.00299896	0.00298999	-2.53219	0.00293634	0.00292775	-2.6428	0.00227615	0.00227098
1720	0	71	F	39.69	0.0224836	-1.64813	0		-2.97143	0.00106799	0.00106685	-2.98046	0.00104602	0.00104493	-2.9512	0.00111892	0.00111767
1721	0	85	F	39.18	0.0322548	-1.49141	0		-1.50665	0.0311422	0.0302016	-1.51537	0.0305235	0.0296194	-1.512	0.030761	0.029843
1722	0	89	F	18.46	75172.2	4.87606	5		0.261478	1.8259	0.646131	0.250803	1.78157	0.640491	-0.2913	0.511329	0.33833
1723	0	83	F	37.1	0.14054	-0.852201	0		-1.57468	0.0266266	0.025936	-1.58366	0.0260821	0.0254191	-1.7176	0.0191602	0.0188
1724	0	67	M	37.81	0.0850372	-1.07039	0		-2.83472	0.00146313	0.001461	-2.84348	0.0014339	0.00143185	-2.9512	0.00111892	0.00111767
1725	0	86	F	36.93	0.158505	-0.799958	0		-1.25682	0.055358	0.0524543	-1.26573	0.0542335	0.0514435	-1.4092	0.0389762	0.0375141
1726	1	89	M	36.64	0.194608	-0.710838	0		-0.50874	0.309928	0.236599	-0.517052	0.304052	0.23316	-0.6896	0.204362	0.169685
1727	0	84	F	33.51	1.78255	0.251042	1		-1.23695	0.0579493	0.0547752	-1.24626	0.0567209	0.0536763	-1.60467	0.0248502	0.0242476
1728	1	91	F	26.86	197.085	2.29465	3		-0.0850654	0.822119	0.451188	-0.0948518	0.8038	0.445615	-0.0749	0.841589	0.456991
1729	0	89	F	36.48	0.217937	-0.661669	0		-0.920588	0.120064	0.107194	-0.929468	0.117634	0.105253	-1.1008	0.0792866	0.0734621
1730	1	84	M	36.21	0.263818	-0.578695	0		-0.991721	0.101925	0.0924969	-1.00021	0.0999528	0.0908701	-1.2036	0.0625749	0.0588899
1731	0	82	F	24.55	1010.51	3.00454	4		-0.853674	0.140064	0.122856	-0.863923	0.136797	0.120335	-0.8476	0.142037	0.124371
1732	0	74	M	40	0.01	-2	0		-2.26271	0.00546121	0.00543155	-2.32577	0.00472317	0.00470096	-2.2316	0.00586678	0.00583256
1733	0	41	F	28.55	59.6073	1.7753	2		-5.30781	4.9226e-06	4.92258e-06	-5.31872	4.80045e-06	4.80043e-06	-5.77	1.69824e-06	1.69824e-06
1734	0	83	M	36.93	0.158505	-0.799958	0		-1.14119	0.0722456	0.0673778	-1.14963	0.0708554	0.0661671	-1.3064	0.0493856	0.0470614
1735	0	21	F	34.73	0.751837	-0.123876	0		-7.75795	1.74603e-08	1.74603e-08	-7.76876	1.70308e-08	1.70308e-08	-8.0912	8.10588e-09	8.10588e-09
1736	1	80	M	33.29	2.08281	0.31865	1		-1.20913	0.0617836	0.0581885	-1.21801	0.0605333	0.0570782	-1.60467	0.0248502	0.0242476
1737	0	72	F	27.6	116.747	2.06724	3		-2.07612	0.00839224	0.0083224	-2.08633	0.00819735	0.0081307	-2.0281	0.00937346	0.00928642
1738	1	84	F	21.87	6731.79	3.82813	4		-0.473397	0.336204	0.251611	-0.483862	0.328199	0.247101	-0.642	0.228034	0.18569
1739	0	63	F	40	0.01	-2	0		-3.80967	0.000155	0.000154976	-3.87356	0.000133795	0.000133777	-3.7736	0.000168422	0.000168394
1740	0	67	M	35.92	0.32391	-0.489575	0		-2.71074	0.00194654	0.00194276	-2.71969	0.00190682	0.00190319	-2.9512	0.00111892	0.00111767
1741	0	93	M	36.77	0.177505	-0.750789	0		-0.108317	0.779261	0.437969	-0.116512	0.764694	0.433329	-0.2784	0.526744	0.345012
1742	1	76	F	38.88	0.0398829	-1.39921	0		-2.40711	0.00391642	0.00390114	-2.41609	0.0038363	0.00382163	-2.4372	0.00365426	0.00364096
1743	0	71	M	33.68	1.58052	0.198799	1		-2.15485	0.00700087	0.0069522	-2.16392	0.00685613	0.00680944	-2.52987	0.00295209	0.0029434
1744	1	89	F	19.98	25641.7	4.40895	5		0.16177	1.45134	0.59206	0.151246	1.4166	0.586195	-0.2913	0.511329	0.33833
1745	0	87	M	37.4	0.11366	-0.944394	0		-0.763069	0.172556	0.147163	-0.771357	0.169295	0.144783	-0.8952	0.127292	0.112918
1746	0	68	F	36.39	0.232268	-0.634011	0		-3.06167	0.000867614	0.000866861	-3.07111	0.000848972	0.000848252	-3.2596	0.000550047	0.000549745
1747	1	86	M	34.71	0.762553	-0.11773	0		-0.688849	0.204715	0.169928	-0.697431	0.20071	0.167159	-0.998	0.100462	0.0912904
1748	0	80	M	18.47	74642.2	4.87298	5		-0.236973	0.579465	0.366874	-0.247328	0.565812	0.361354	-0.8053	0.156567	0.135372
1749	0	72	F	29.71	26.2313	1.41882	2		-2.21453	0.00610193	0.00606493	-2.22453	0.00596311	0.00592776	-2.5832	0.00261096	0.00260416
1750	0	93	M	38.11	0.0687727	-1.16258	0		-0.196218	0.636477	0.388931	-0.204279	0.62477	0.384528	-0.2784	0.526744	0.345012
1751	1	91	M	26.44	265.292	2.42372	3		0.364829	2.31648	0.698476	0.355553	2.26753	0.693958	0.3363	2.1692	0.684463
1752	0	74	F	36.83	0.170127	-0.769227	0		-2.47711	0.00333341	0.00332234	-2.48634	0.00326329	0.00325267	-2.6428	0.00227615	0.00227098
1753	0	63	F	29.86	23.5898	1.37272	2		-3.14451	0.000716951	0.000716437	-3.15472	0.000700288	0.000699798	-3.5084	0.00031017	0.000310074
1754	0	82	F	31.65	6.6472	0.822638	1		-1.31942	0.0479275	0.0457355	-1.32896	0.0468859	0.0447861	-1.81027	0.0154785	0.0152426
1755	0	83	M	34.14	1.1414	0.0574366	1		-0.958172	0.11011	0.0991887	-0.966888	0.107922	0.0974098	-1.29627	0.050551	0.0481186
1756	0	88	F	36.58	0.203049	-0.6924	0		-1.02939	0.0934576	0.0854698	-1.03828	0.0915628	0.0838823	-1.2036	0.0625749	0.0588899
1757	1	89	M	37.48	0.107404	-0.968979	0		-0.563842	0.272997	0.214452	-0.57207	0.267874	0.211278	-0.6896	0.204362	0.169685
1758	0	84	F	36.84	0.168927	-0.7723	0		-1.45539	0.0350436	0.0338572	-1.46436	0.034327	0.0331877	-1.6148	0.0242773	0.0237019
1759	0	71	M	36.62	0.197382	-0.704692	0		-2.3477	0.00449051	0.00447043	-2.35648	0.00440063	0.00438135	-2.54	0.00288403	0.00287574
1760	1	80	M	34.35	0.983788	-0.0070985	0		-1.27866	0.0526429	0.0500102	-1.28743	0.0515901	0.0490592	-1.6148	0.0242773	0.0237019
1761	0	80	M	24.74	883.386	2.94615	3		-0.648269	0.224766	0.183518	-0.657999	0.219786	0.180184	-0.7945	0.160509	0.138309
1762	1	66	M	32.04	5.04415	0.702788	1		-2.55846	0.00276404	0.00275642	-2.56782	0.00270507	0.00269777	-3.04387	0.00090392	0.000903104
1763	0	74	F	34.47	0.9037	-0.0439757	0		-2.3223	0.00476101	0.00473845	-2.33177	0.00465833	0.00463673	-2.6428	0.00227615	0.00227098
1764	0	93	F	39.29	0.0298394	-1.52521	0		-0.695966	0.201388	0.16763	-0.704463	0.197486	0.164918	-0.6896	0.204362	0.169685
1765	0	79	F	38.62	0.0479389	-1.31931	0		-2.08334	0.00825387	0.0081863	-2.09227	0.00808597	0.00802111	-2.1288	0.00743361	0.00737876
1766	1	91	M	31.31	8.4552	0.927124	1		0.0453698	1.11012	0.526093	0.0365786	1.08787	0.521044	-0.47387	0.335838	0.251406
1767	0	82	M	31.57	7.03434	0.847223	1		-0.891824	0.128285	0.113699	-0.900822	0.125654	0.111628	-1.39907	0.0398961	0.0383654
1768	0	92	F	36.23	0.260111	-0.584841	0		-0.597476	0.252653	0.201694	-0.606303	0.24757	0.198441	-0.7924	0.161287	0.138887
1769	1	93	F	24.4	1123.66	3.05064	4		0.28078	1.90888	0.656226	0.2708	1.86552	0.651023	0.2832	1.91955	0.657482
1770	0	74	M	29.63	27.7591	1.4434	2		-1.58247	0.0261538	0.0254872	-1.59186	0.0255938	0.0249551	-1.9664	0.0108044	0.0106889
1771	0	63	F	37.24	0.127285	-0.895224	0		-3.62862	0.000235169	0.000235114	-3.6381	0.000230093	0.00023004	-3.7736	0.000168422	0.000168394
1772	0	82	F	36.72	0.183898	-0.735423	0		-1.65199	0.0222846	0.0217989	-1.66103	0.0218257	0.0213595	-1.8204	0.0151217	0.0148964
1773	0	83	F	36.1	0.285173	-0.544891	0		-1.50909	0.030968	0.0300378	-1.51816	0.0303278	0.0294351	-1.7176	0.0191602	0.0188
1774	0	88	F	37.74	0.0893554	-1.04888	0		-1.10548	0.0784371	0.0727322	-1.11426	0.0768673	0.0713805	-1.2036	0.0625749	0.0588899
1775	0	91	F	38.47	0.053307	-1.27322	0		-0.846652	0.142347	0.124609	-0.855281	0.139546	0.122458	-0.8952	0.127292	0.112918
1776	0	87	M	38.42	0.0552268	-1.25785	0		-0.829978	0.147918	0.128858	-0.838165	0.145156	0.126757	-0.8952	0.127292	0.112918
1777	0	74	M	37.45	0.109709	-0.95976	0		-2.09544	0.00802717	0.00796325	-2.10406	0.00786942	0.00780797	-2.2316	0.00586678	0.00583256
1778	0	81	M	37.34	0.118589	-0.925955	0		-1.37256	0.0424074	0.0406821	-1.38101	0.0415903	0.0399296	-1.512	0.030761	0.029843
1779	1	91	M	37.53	0.103671	-0.984344	0		-0.362646	0.433864	0.302584	-0.370818	0.425777	0.298628	-0.484	0.328095	0.247042
1780	0	89	M	40	0.01	-2	0		-0.729147	0.186575	0.157238	-0.791814	0.161505	0.139048	-0.6896	0.204362	0.169685
1781	0	82	F	38.16	0.066382	-1.17795	0		-1.74645	0.0179286	0.0176128	-1.75535	0.0175651	0.0172619	-1.8204	0.0151217	0.0148964
1782	0	63	F	38.46	0.0536855	-1.27014	0		-3.70865	0.000195592	0.000195554	-3.718	0.000191424	0.000191387	-3.7736	0.000168422	0.000168394
1783	0	72	F	36.27	0.252852	-0.597134	0		-2.64485	0.00226542	0.0022603	-2.65419	0.00221721	0.00221231	-2.8484	0.00141775	0.00141574
1784	0	92	F	37.23	0.128188	-0.892151	0		-0.663073	0.217234	0.178465	-0.671801	0.212912	0.175538	-0.7924	0.161287	0.138887
1785	1	66	M	40	0.01	-2	0		-3.08061	0.000830593	0.000829903	-3.14387	0.000718001	0.000717486	-3.054	0.00088308	0.000882301
1786	0	83	M	36.68	0.189177	-0.723131	0		-1.12479	0.0750258	0.0697898	-1.13325	0.0735779	0.0685352	-1.3064	0.0493856	0.0470614
1787	1	77	M	37.92	0.0786692	-1.1042	0		-1.81956	0.0151511	0.014925	-1.82805	0.0148576	0.0146401	-1.9232	0.0119344	0.0117936
1788	1	89	F	38.57	0.0496653	-1.30395	0		-1.05769	0.0875616	0.0805118	-1.06636	0.0858305	0.079046	-1.1008	0.0792866	0.0734621
1789	0	68	M	37.69	0.0925734	-1.03351	0		-2.72461	0.00188536	0.00188181	-2.73336	0.00184775	0.00184434	-2.8484	0.00141775	0.00141574
1790	0	35	F	35.38	0.474649	-0.323628	0		-6.36926	4.27306e-07	4.27306e-07	-6.37965	4.17206e-07	4.17206e-07	-6.652	2.22844e-07	2.22843e-07
1791	0	78	F	32.36	4.02206	0.604448	1		-1.77494	0.0167904	0.0165131	-1.78452	0.0164242	0.0161588	-2.22147	0.00600523	0.00596939
1792	0	80	M	39.02	0.0361213	-1.44224	0		-1.585	0.0260016	0.0253426	-1.59331	0.0255089	0.0248744	-1.6148	0.0242773	0.0237019
1793	1	91	M	36.57	0.204491	-0.689327	0		-0.299673	0.501565	0.334028	-0.30794	0.492108	0.329807	-0.484	0.328095	0.247042
1794	1	80	F	36.58	0.203049	-0.6924	0		-1.84729	0.0142139	0.0140147	-1.85639	0.0139191	0.013728	-2.026	0.0094189	0.00933101
1795	0	83	F	39	0.0366362	-1.43609	0		-1.69932	0.0199839	0.0195924	-1.7081	0.0195838	0.0192076	-1.7176	0.0191602	0.0188
1796	0	92	F	38.68	0.0459462	-1.33775	0		-0.758189	0.174506	0.148578	-0.766772	0.171091	0.146096	-0.7924	0.161287	0.138887
1797	1	81	M	21.18	10969.2	4.04017	5		-0.312504	0.486963	0.327488	-0.322564	0.475813	0.322407	-0.7025	0.198381	0.165541
1798	0	82	M	25.12	675.107	2.82937	3		-0.468721	0.339844	0.253644	-0.478361	0.332383	0.249465	-0.5889	0.257691	0.204892
1799	0	56	F	40	0.01	-2	0		-4.52533	2.9831e-05	2.98302e-05	-4.58941	2.57392e-05	2.57385e-05	-4.4932	3.21218e-05	3.21208e-05
1800	0	72	F	38.01	0.0738154	-1.13185	0		-2.75899	0.00174184	0.00173881	-2.76816	0.00170546	0.00170255	-2.8484	0.00141775	0.00141574
1801	0	77	M	36.32	0.244062	-0.612499	0		-1.7146	0.019293	0.0189278	-1.72325	0.0189124	0.0185613	-1.9232	0.0119344	0.0117936
1802	0	83	F	33.96	1.29644	0.112752	1		-1.36871	0.0427851	0.0410296	-1.37799	0.0418799	0.0401965	-1.70747	0.0196124	0.0192351
1803	0	28	M	35.19	0.542952	-0.265239	0		-6.65012	2.23812e-07	2.23812e-07	-6.66015	2.18699e-07	2.18699e-07	-6.9604	1.09547e-07	1.09547e-07
1804	0	36	M	28.31	70.6405	1.84905	2		-5.38091	4.16001e-06	4.15999e-06	-5.39142	4.0605e-06	4.06048e-06	-5.8728	1.34029e-06	1.34029e-06
1805	1	87	F	34.66	0.790015	-0.102365	0		-1.00568	0.0987016	0.0898348	-1.01479	0.0966521	0.0881338	-1.3064	0.0493856	0.0470614
1806	1	103	M	16.62	276381	5.44151	6		2.23585	172.126	0.994224	2.2259	168.23	0.994091	2.2966	197.97	0.994974
1807	0	88	M	33.51	1.78255	0.251042	1		-0.405657	0.392955	0.282102	-0.414307	0.385206	0.278086	-0.78227	0.165094	0.1417
1808	0	72	M	36.05	0.295444	-0.529526	0		-2.20808	0.00619332	0.0061552	-2.21689	0.00606894	0.00603233	-2.4372	0.00365426	0.00364096
1809	0	83	F	35.06	0.595266	-0.225289	0		-1.44087	0.0362356	0.0349685	-1.45004	0.0354779	0.0342624	-1.7176	0.0191602	0.0188
1810	1	87	F	32.3	4.1965	0.622887	1		-0.850866	0.140972	0.123555	-0.860214	0.13797	0.121243	-1.29627	0.050551	0.0481186
1811	0	88	M	36.02	0.301782	-0.520306	0		-0.570307	0.268963	0.211955	-0.578707	0.263811	0.208743	-0.7924	0.161287	0.138887
1812	0	82	F	24.31	1197.55	3.07829	4		-0.83793	0.145234	0.126816	-0.848204	0.141839	0.12422	-0.8476	0.142037	0.124371
1813	1	103	M	31.73	6.28136	0.798054	1		1.24467	17.5659	0.946138	1.23623	17.2279	0.945139	0.75973	5.75082	0.85187
1814	0	83	F	37.75	0.0887253	-1.05195	0		-1.61732	0.0241367	0.0235678	-1.62623	0.0236466	0.0231004	-1.7176	0.0191602	0.0188
1815	1	87	F	17.69	129624	5.11269	6		0.107513	1.28089	0.561575	0.0967091	1.24942	0.555441	0.2406	1.7402	0.635064
1816	0	82	M	38.1	0.069261	-1.15951	0		-1.32018	0.0478437	0.0456592	-1.32852	0.0469329	0.0448289	-1.4092	0.0389762	0.0375141
1817	0	78	M	28.07	83.716	1.92281	2		-1.07118	0.0848822	0.0782409	-1.08063	0.083055	0.0766859	-1.5552	0.0278484	0.0270939
1818	0	45	F	40	0.01	-2	0		-5.64995	2.239e-06	2.239e-06	-5.7143	1.93062e-06	1.93061e-06	-5.624	2.37684e-06	2.37683e-06
1819	0	36	F	38.07	0.070747	-1.15029	0		-6.44348	3.6018e-07	3.6018e-07	-6.45357	3.51905e-07	3.51905e-07	-6.5492	2.82358e-07	2.82358e-07
1820	0	48	M	38.91	0.0390452	-1.40843	0		-4.84939	1.41453e-05	1.41451e-05	-4.85854	1.38505e-05	1.38503e-05	-4.9044	1.24624e-05	1.24622e-05
1821	0	63	M	34.97	0.634409	-0.197631	0		-3.05737	0.000876255	0.000875488	-3.06652	0.000857983	0.000857247	-3.3624	0.00043411	0.000433922
1822	0	50	M	16.54	292478	5.46609	6		-3.1775	0.000664511	0.00066407	-3.18882	0.000647408	0.000646989	-3.1518	0.000705018	0.000704521
1823	1	87	F	21.66	7810.26	3.89267	4		-0.152909	0.703219	0.412877	-0.163317	0.686567	0.40708	-0.3336	0.463874	0.316881
1824	0	38	F	36.29	0.249299	-0.60328	0		-6.12224	7.54672e-07	7.54671e-07	-6.13246	7.3712e-07	7.3712e-07	-6.3436	4.53315e-07	4.53315e-07
1825	0	56	F	28.68	54.3687	1.73535	2		-3.78277	0.000164904	0.000164877	-3.79328	0.000160961	0.000160935	-4.228	5.91562e-05	5.91527e-05
1826	0	77	M	31.35	8.21924	0.914831	1		-1.38858	0.0408714	0.0392665	-1.39773	0.0400193	0.0384794	-1.91307	0.012216	0.0120686
1827	0	53	F	33.58	1.69641	0.22953	1		-4.41091	3.88232e-05	3.88217e-05	-4.42101	3.79306e-05	3.79292e-05	-4.79147	1.61633e-05	1.6163e-05
1828	0	50	M	25.41	549.861	2.74025	3		-3.75935	0.000174042	0.000174011	-3.76979	0.000169907	0.000169878	-3.8785	0.000132282	0.000132264
1829	0	50	M	22.86	3341.13	3.52389	4		-3.59207	0.000255815	0.00025575	-3.60277	0.000249593	0.00024953	-3.726	0.000187932	0.000187896
1830	0	46	M	26.31	290.853	2.46367	3		-4.22734	5.92468e-05	5.92433e-05	-4.23779	5.78376e-05	5.78342e-05	-4.2897	5.13216e-05	5.13189e-05
1831	0	74	F	32.32	4.13753	0.616741	1		-2.18127	0.00658769	0.00654458	-2.19095	0.00644244	0.0064012	-2.63267	0.00232986	0.00232445
1832	0	50	M	23.79	1730.2	3.2381	4		-3.65308	0.00022229	0.000222241	-3.66368	0.00021693	0.000216882	-3.726	0.000187932	0.000187896
1833	0	50	M	26.07	344.69	2.53743	3		-3.80264	0.000157528	0.000157504	-3.81302	0.00015381	0.000153786	-3.8785	0.000132282	0.000132264
1834	0	67	F	33.24	2.15782	0.334016	1		-2.95728	0.00110337	0.00110215	-2.96705	0.00107882	0.00107766	-3.35227	0.000444355	0.000444158
1835	0	50	M	33.81	1.44161	0.158849	1		-4.31037	4.89367e-05	4.89343e-05	-4.31997	4.78664e-05	4.78641e-05	-4.68867	2.048e-05	2.04796e-05
1836	0	46	M	30.17	18.9434	1.27746	2		-4.48054	3.30719e-05	3.30708e-05	-4.49061	3.23138e-05	3.23128e-05	-4.8448	1.42955e-05	1.42953e-05
1837	0	50	M	38.7	0.0453005	-1.3439	0		-4.63114	2.3381e-05	2.33805e-05	-4.64025	2.28953e-05	2.28948e-05	-4.6988	2.00078e-05	2.00074e-05
1838	0	58	F	34.35	0.983788	-0.0070985	0		-3.95023	0.000112142	0.00011213	-3.96013	0.000109616	0.000109604	-4.2876	5.15703e-05	5.15677e-05
1839	0	74	F	32.72	3.11757	0.493817	1		-2.20751	0.00620147	0.00616325	-2.21715	0.00606529	0.00602872	-2.63267	0.00232986	0.00232445
1840	0	50	M	35.31	0.498751	-0.302116	0		-4.40876	3.90156e-05	3.90141e-05	-4.41822	3.81754e-05	3.8174e-05	-4.6988	2.00078e-05	2.00074e-05
1841	0	55	M	38.22	0.0636227	-1.19639	0		-4.08846	8.15714e-05	8.15647e-05	-4.0975	7.98919e-05	7.98855e-05	-4.1848	6.53431e-05	6.53389e-05
1842	0	50	M	38.05	0.0717554	-1.14415	0		-4.5885	2.5793e-05	2.57923e-05	-4.59768	2.52534e-05	2.52528e-05	-4.6988	2.00078e-05	2.00074e-05
1843	0	26	F	22.22	5254.99	3.72057	4		-6.42614	3.74854e-07	3.74854e-07	-6.43807	3.64696e-07	3.64695e-07	-6.6044	2.48657e-07	2.48657e-07
1844	0	49	F	34.91	0.661924	-0.179192	0		-4.9071	1.2385e-05	1.23848e-05	-4.91718	1.21011e-05	1.21009e-05	-5.2128	6.12632e-06	6.12629e-06
1845	0	66	M	25.08	694.489	2.84167	3		-2.1019	0.00790864	0.00784658	-2.11196	0.00772756	0.0076683	-2.2337	0.00583848	0.00580459
1846	0	47	M	26.32	288.802	2.4606	3		-4.12575	7.48594e-05	7.48538e-05	-4.13618	7.30834e-05	7.30781e-05	-4.1869	6.50279e-05	6.50237e-05
1847	0	45	F	25.87	397.091	2.59889	3		-4.72305	1.89211e-05	1.89207e-05	-4.73413	1.84446e-05	1.84443e-05	-4.8037	1.57145e-05	1.57142e-05
1848	0	64	M	35.3	0.502293	-0.299043	0		-2.97678	0.00105492	0.00105381	-2.98587	0.00103307	0.001032	-3.2596	0.000550047	0.000549745
1849	0	25	M	25.16	656.267	2.81708	3		-6.29889	5.02473e-07	5.02472e-07	-6.31	4.89778e-07	4.89778e-07	-6.4485	3.56041e-07	3.56041e-07
1850	0	74	M	27.38	136.412	2.13485	3		-1.43487	0.0367391	0.0354372	-1.44449	0.035934	0.0346875	-1.4113	0.0387882	0.0373399
1851	0	81	F	17.46	152534	5.18337	6		-0.490826	0.322979	0.24413	-0.501807	0.314914	0.239494	-0.3762	0.420533	0.296039
1852	0	79	M	22.27	5072.32	3.70521	4		-0.588481	0.25794	0.20505	-0.598483	0.252067	0.201321	-0.7448	0.17997	0.152521
1853	1	91	M	18.58	69052.6	4.83918	5		0.880425	7.5932	0.883629	0.870366	7.41935	0.881226	0.3255	2.11592	0.679068
1854	1	87	M	23.44	2216.43	3.34565	4		0.152671	1.42125	0.586991	0.142992	1.38993	0.581577	0.0776	1.19564	0.544552
1855	0	87	F	20.49	17873.8	4.25222	5		-0.0761601	0.839151	0.456271	-0.0866848	0.819059	0.450265	-0.4969	0.318493	0.241558
1856	0	52	F	32.61	3.36993	0.527621	1		-4.44952	3.55208e-05	3.55196e-05	-4.45974	3.46944e-05	3.46932e-05	-4.89427	1.27565e-05	1.27563e-05
1857	0	28	M	40	0.01	-2	0		-6.96564	1.08233e-07	1.08233e-07	-7.02989	9.33496e-08	9.33496e-08	-6.9604	1.09547e-07	1.09547e-07
1858	0	74	M	25.81	414.313	2.61733	3		-1.33188	0.0465711	0.0444987	-1.34166	0.0455341	0.0435511	-1.4113	0.0387882	0.0373399
1859	1	74	F	17.91	110937	5.04508	6		-1.23601	0.0580754	0.0548878	-1.24713	0.0566075	0.0535748	-1.0958	0.0802047	0.0742496
1860	0	62	F	23.58	2007.38	3.30263	4		-2.8348	0.00146286	0.00146073	-2.84566	0.00142672	0.00142469	-2.9036	0.00124853	0.00124698
1861	0	72	F	35.01	0.616704	-0.209923	0		-2.5622	0.00274032	0.00273283	-2.57167	0.00268123	0.00267406	-2.8484	0.00141775	0.00141574
1862	0	77	M	15.3	703327	5.84716	6		-0.335742	0.461592	0.315815	-0.34649	0.450308	0.310491	-0.3762	0.420533	0.296039
1863	1	73	F	18.12	95618.7	4.98054	5		-1.35202	0.044461	0.0425684	-1.36314	0.0433367	0.0415367	-1.9361	0.0115851	0.0114524
1864	1	60	F	32.79	2.96691	0.472305	1		-3.64342	0.000227288	0.000227236	-3.65342	0.000222115	0.000222066	-4.07187	8.47481e-05	8.47409e-05
1865	0	39	M	20.13	23059.5	4.36285	5		-4.53761	2.89997e-05	2.89989e-05	-4.54886	2.8258e-05	2.82572e-05	-5.0201	9.54773e-06	9.54764e-06
1866	0	37	M	17.04	205323	5.31244	6		-4.53939	2.88812e-05	2.88803e-05	-4.551	2.81192e-05	2.81184e-05	-4.4882	3.24938e-05	3.24927e-05
1867	0	59	F	37.51	0.105148	-0.978198	0		-4.05528	8.80479e-05	8.80401e-05	-4.06484	8.6132e-05	8.61246e-05	-4.1848	6.53431e-05	6.53389e-05
1868	0	72	F	29.78	24.9637	1.39731	2		-2.21912	0.00603776	0.00600152	-2.22911	0.00590049	0.00586588	-2.5832	0.00261096	0.00260416
1869	0	57	M	37.15	0.135654	-0.867567	0		-3.8138	0.000153533	0.00015351	-3.82289	0.000150353	0.000150331	-3.9792	0.000104906	0.000104895
1870	0	49	M	37.57	0.100777	-0.996637	0		-4.65925	2.19155e-05	2.1915e-05	-4.6685	2.14534e-05	2.14529e-05	-4.8016	1.57906e-05	1.57904e-05
1871	0	70	M	35.81	0.35013	-0.455771	0		-2.39681	0.00401044	0.00399442	-2.4057	0.00392921	0.00391383	-2.6428	0.00227615	0.00227098
1872	0	68	M	35.32	0.495234	-0.305189	0		-2.56914	0.00269687	0.00268961	-2.57813	0.00264163	0.00263467	-2.8484	0.00141775	0.00141574
1873	0	77	F	29.56	29.1687	1.46492	2		-1.6935	0.0202533	0.0198512	-1.70338	0.0197977	0.0194134	-2.0692	0.00852707	0.00845498
1874	1	80	M	14.58	1.17063e+06	6.06842	7		0.0182012	1.0428	0.510476	0.00745848	1.01732	0.504293	0.6085	4.05976	0.802362
1875	1	95	M	28.37	67.7042	1.83062	2		0.647177	4.43789	0.816105	0.638196	4.34707	0.812982	0.1924	1.5574	0.608978
1876	0	70	M	14.27	1.45776e+06	6.16369	7		-0.98384	0.103791	0.0940315	-0.994872	0.101188	0.0918896	-0.4195	0.380627	0.275692
1877	0	66	M	31.9	5.56943	0.745811	1		-2.54927	0.00282311	0.00281516	-2.55865	0.00276279	0.00275518	-3.04387	0.00090392	0.000903104
1878	0	62	F	35.7	0.378471	-0.421967	0		-3.62984	0.000234511	0.000234456	-3.63949	0.000229354	0.000229301	-3.8764	0.000132923	0.000132905
1879	0	48	F	37.5	0.105895	-0.975125	0		-5.17924	6.61852e-06	6.61848e-06	-5.18908	6.47025e-06	6.47021e-06	-5.3156	4.83504e-06	4.83502e-06
1880	0	80	F	20.7	15405.8	4.18768	5		-0.805599	0.156459	0.135292	-0.816284	0.152657	0.132439	-1.2165	0.0607435	0.057265
1881	1	99	F	29.46	31.3074	1.49565	2		0.562282	3.64991	0.784942	0.552962	3.57241	0.781297	0.1924	1.5574	0.608978
1882	0	79	M	37.52	0.104407	-0.981271	0		-1.58884	0.0257726	0.0251251	-1.59732	0.0252741	0.024651	-1.7176	0.0191602	0.0188
1883	0	54	M	32.25	4.34763	0.638252	1		-3.79908	0.000158824	0.000158799	-3.80874	0.000155332	0.000155308	-4.27747	5.27874e-05	5.27846e-05
1884	0	48	M	39.32	0.0292126	-1.53443	0		-4.87628	1.32959e-05	1.32957e-05	-4.88539	1.302e-05	1.30198e-05	-4.9044	1.24624e-05	1.24622e-05
1885	0	58	M	39.56	0.02465	-1.60818	0		-3.86965	0.000135005	0.000134987	-3.87847	0.00013229	0.000132272	-3.8764	0.000132923	0.000132905
1886	0	84	F	32.71	3.13971	0.49689	1		-1.18447	0.0653923	0.0613786	-1.19386	0.0639943	0.0601454	-1.60467	0.0248502	0.0242476
1887	0	93	F	33.68	1.58052	0.198799	1		-0.327965	0.469932	0.319697	-0.33702	0.460235	0.315179	-0.67947	0.209185	0.172997
1888	0	88	F	23.38	2312.56	3.36409	4		-0.163499	0.686279	0.406978	-0.17371	0.670332	0.401317	-0.2308	0.58776	0.370182
1889	1	76	M	22.74	3637.23	3.56077	4		-0.926024	0.11857	0.106002	-0.936058	0.115862	0.103832	-1.0532	0.0884708	0.0812799
1890	1	93	F	37.18	0.132805	-0.876786	0		-0.557556	0.276977	0.216901	-0.566262	0.27148	0.213515	-0.6896	0.204362	0.169685
1891	0	80	F	28.34	69.1568	1.83983	2		-1.30676	0.0493443	0.0470239	-1.31669	0.0482295	0.0460105	-1.7608	0.017346	0.0170503
1892	1	99	F	31.41	7.87758	0.896393	1		0.434367	2.71874	0.731091	0.425241	2.6622	0.72694	-0.06267	0.865625	0.463987
1893	0	71	M	31.57	7.03434	0.847223	1		-2.01644	0.00962858	0.00953676	-2.02572	0.00942495	0.00933695	-2.52987	0.00295209	0.0029434
1894	0	68	M	29.84	23.926	1.37887	2		-2.20967	0.00617068	0.00613284	-2.2192	0.0060367	0.00600048	-2.5832	0.00261096	0.00260416
1895	1	67	M	32.15	4.66642	0.668983	1		-2.46343	0.00344006	0.00342826	-2.47276	0.00336695	0.00335565	-2.94107	0.00114533	0.00114402
1896	0	79	M	37.67	0.0938928	-1.02737	0		-1.59868	0.0251953	0.0245761	-1.60715	0.0247087	0.0241129	-1.7176	0.0191602	0.0188
1897	1	40	M	32.14	4.69955	0.672057	1		-5.22319	5.98145e-06	5.98141e-06	-5.23322	5.8449e-06	5.84486e-06	-5.71667	1.92013e-06	1.92012e-06
1898	0	82	M	33.06	2.45093	0.389331	1		-0.989564	0.102432	0.0929146	-0.998414	0.100366	0.0912113	-1.39907	0.0398961	0.0383654
1899	0	53	F	36.29	0.249299	-0.60328	0		-4.58868	2.57823e-05	2.57817e-05	-4.59851	2.52052e-05	2.52046e-05	-4.8016	1.57906e-05	1.57904e-05
1900	0	85	M	40	0.01	-2	0		-1.1381	0.0727616	0.0678265	-1.20087	0.0629697	0.0592394	-1.1008	0.0792866	0.0734621
1901	1	76	M	30.26	17.7746	1.2498	2		-1.41932	0.0380788	0.036682	-1.4286	0.0372734	0.035934	-1.7608	0.017346	0.0170503
1902	0	70	M	33.83	1.42136	0.152703	1		-2.26693	0.00540847	0.00537938	-2.27601	0.00529652	0.00526861	-2.63267	0.00232986	0.00232445
1903	0	90	F	30.96	10.8313	1.03468	2		-0.456252	0.349742	0.259118	-0.465656	0.34225	0.254982	-0.7328	0.185012	0.156127
1904	0	57	F	20.92	13184.8	4.12007	5		-3.1715	0.00067376	0.000673306	-3.18275	0.000656517	0.000656087	-3.5809	0.000262482	0.000262413
1905	0	83	F	35.73	0.370522	-0.431186	0		-1.48482	0.032748	0.0317096	-1.49393	0.0320682	0.0310718	-1.7176	0.0191602	0.0188
1906	1	99	F	34.54	0.860028	-0.0654874	0		0.229047	1.69452	0.628877	0.220233	1.66048	0.624128	-0.0728	0.845668	0.458191
1907	0	84	F	35.2	0.539123	-0.268312	0		-1.34781	0.0448941	0.0429652	-1.35695	0.0439594	0.0421084	-1.6148	0.0242773	0.0237019
1908	0	88	F	26.51	252.471	2.40221	3		-0.368819	0.427741	0.299593	-0.378718	0.418102	0.294832	-0.3833	0.413714	0.292643
1909	0	43	M	28.98	43.97	1.64316	2		-4.70919	1.95347e-05	1.95343e-05	-4.71946	1.90783e-05	1.9078e-05	-5.1532	7.02749e-06	7.02744e-06
1910	0	77	F	21.84	6876.22	3.83735	4		-1.18709	0.0649991	0.0610321	-1.19774	0.0634247	0.0596419	-1.3616	0.0434911	0.0416784
1911	0	68	M	39.84	0.0202195	-1.69423	0		-2.86564	0.00136257	0.00136072	-2.87418	0.00133605	0.00133426	-2.8484	0.00141775	0.00141574
1912	0	87	F	35.36	0.481414	-0.317482	0		-1.05159	0.0887986	0.0815565	-1.06064	0.0869687	0.0800103	-1.3064	0.0493856	0.0470614
1913	0	85	M	38.6	0.0486221	-1.31317	0		-1.04626	0.0898957	0.082481	-1.05448	0.0882102	0.0810599	-1.1008	0.0792866	0.0734621
1914	0	62	F	36.32	0.244062	-0.612499	0		-3.67051	0.000213547	0.000213501	-3.6801	0.00020888	0.000208837	-3.8764	0.000132923	0.000132905
1915	0	91	M	32	5.18896	0.71508	1		0.00010754	1.00025	0.500062	-0.00861487	0.980359	0.495041	-0.47387	0.335838	0.251406
1916	1	76	M	39.41	0.0274102	-1.56209	0		-2.01953	0.00956019	0.00946966	-2.02791	0.00937765	0.00929052	-2.026	0.0094189	0.00933101
1917	1	88	F	36.47	0.219485	-0.658596	0		-1.02217	0.0950234	0.0867775	-1.03108	0.0930944	0.085166	-1.2036	0.0625749	0.0588899
1918	0	79	M	37.25	0.126387	-0.898298	0		-1.57113	0.0268454	0.0261436	-1.57964	0.0263245	0.0256493	-1.7176	0.0191602	0.0188
1919	0	95	M	40	0.01	-2	0		-0.115721	0.766088	0.433777	-0.178233	0.663387	0.398817	-0.0728	0.845668	0.458191
1920	0	69	M	27.39	135.45	2.13178	3		-1.94672	0.0113054	0.011179	-1.95647	0.0110543	0.0109335	-1.9253	0.0118768	0.0117374
1921	0	85	F	35.41	0.464679	-0.332847	0		-1.25935	0.0550365	0.0521655	-1.26844	0.0538965	0.0511403	-1.512	0.030761	0.029843
1922	1	40	M	34.68	0.778913	-0.108511	0		-5.38981	4.07557e-06	4.07556e-06	-5.39959	3.98485e-06	3.98484e-06	-5.7268	1.87586e-06	1.87585e-06
1923	0	80	F	28.68	54.3687	1.73535	2		-1.32907	0.0468742	0.0447754	-1.33896	0.0458188	0.0438114	-1.7608	0.017346	0.0170503
1924	0	84	F	35.44	0.454919	-0.342066	0		-1.36355	0.0432958	0.041499	-1.37267	0.0423967	0.0406724	-1.6148	0.0242773	0.0237019
1925	0	51	M	39.56	0.02465	-1.60818	0		-4.58531	2.59829e-05	2.59822e-05	-4.59432	2.54496e-05	2.5449e-05	-4.596	2.53513e-05	2.53506e-05
1926	0	56	F	33.33	2.02469	0.306358	1		-4.0878	8.16965e-05	8.16898e-05	-4.09785	7.98279e-05	7.98216e-05	-4.48307	3.28799e-05	3.28788e-05
1927	0	70	M	31.75	6.19309	0.791907	1		-2.13048	0.00740487	0.00735044	-2.13977	0.00724813	0.00719597	-2.63267	0.00232986	0.00232445
1928	0	79	F	36.46	0.221043	-0.655523	0		-1.94165	0.0114379	0.0113086	-1.95079	0.0111997	0.0110757	-2.1288	0.00743361	0.00737876
1929	0	93	F	28.13	80.2361	1.90437	2		0.0361011	1.08668	0.52077	0.026493	1.0629	0.515246	-0.4244	0.376357	0.273444
1930	0	92	F	38.54	0.0507309	-1.29473	0		-0.749006	0.178236	0.151273	-0.757603	0.174742	0.148749	-0.7924	0.161287	0.138887
1931	1	89	F	34.35	0.983788	-0.0070985	0		-0.780865	0.165628	0.142094	-0.789957	0.162197	0.139561	-1.1008	0.0792866	0.0734621
1932	0	91	F	31.56	7.08429	0.850296	1		-0.393373	0.404228	0.287865	-0.402692	0.395648	0.283487	-0.88507	0.130296	0.115276
1933	1	86	F	27.67	111.105	2.04573	3		-0.649387	0.224188	0.183132	-0.659223	0.219168	0.179769	-0.5889	0.257691	0.204892
1934	1	82	F	39	0.0366362	-1.43609	0		-1.80156	0.0157922	0.0155467	-1.81037	0.0154751	0.0152393	-1.8204	0.0151217	0.0148964
1935	1	90	M	16.46	309512	5.49068	6		0.917254	8.26521	0.892069	0.906958	8.07156	0.889765	0.9602	9.12431	0.901228
1936	1	70	M	35.13	0.5665	-0.2468	0		-2.3522	0.00444424	0.00442458	-2.36116	0.00435355	0.00433468	-2.6428	0.00227615	0.00227098
1937	1	83	M	37.75	0.0887253	-1.05195	0		-1.19498	0.0638295	0.0599998	-1.20334	0.062613	0.0589236	-1.3064	0.0493856	0.0470614
1938	0	93	F	37.89	0.0803571	-1.09498	0		-0.60413	0.248811	0.199239	-0.612766	0.243913	0.196085	-0.6896	0.204362	0.169685
1939	0	93	F	34.24	1.06342	0.0267056	1		-0.364699	0.431818	0.301587	-0.373699	0.422962	0.297241	-0.67947	0.209185	0.172997
1940	0	75	F	36.03	0.299654	-0.523379	0		-2.3224	0.00475997	0.00473742	-2.33168	0.00465926	0.00463766	-2.54	0.00288403	0.00287574
1941	0	69	M	37.28	0.123732	-0.907517	0		-2.59547	0.0025382	0.00253177	-2.60424	0.00248748	0.00248131	-2.7456	0.00179639	0.00179317
1942	0	51	M	38.62	0.0479389	-1.31931	0		-4.52365	2.99467e-05	2.99458e-05	-4.53275	2.93258e-05	2.93249e-05	-4.596	2.53513e-05	2.53506e-05
1943	0	95	F	29.97	21.8232	1.33892	2		0.119877	1.31788	0.568572	0.110504	1.28975	0.56327	-0.2188	0.604227	0.376647
1944	0	93	F	28.9	46.5309	1.66774	2		-0.0144089	0.967367	0.491706	-0.0239404	0.946367	0.486222	-0.4244	0.376357	0.273444
1945	0	71	F	39.97	0.0184425	-1.73418	0		-2.9898	0.00102377	0.00102272	-2.9988	0.00100277	0.00100177	-2.9512	0.00111892	0.00111767
1946	1	70	M	38.27	0.061411	-1.21175	0		-2.55818	0.00276581	0.00275818	-2.56682	0.00271132	0.00270399	-2.6428	0.00227615	0.00227098
1947	1	82	F	32.36	4.02206	0.604448	1		-1.36599	0.0430537	0.0412766	-1.37546	0.0421249	0.0404221	-1.81027	0.0154785	0.0152426
1948	0	80	F	30.93	11.0637	1.0439	2		-1.47666	0.0333687	0.0322912	-1.48633	0.0326342	0.0316029	-1.7608	0.017346	0.0170503
1949	1	83	M	36.59	0.201617	-0.695473	0		-1.11889	0.0760527	0.0706775	-1.12736	0.0745834	0.0694068	-1.3064	0.0493856	0.0470614
1950	1	99	F	37.17	0.133748	-0.873713	0		0.0565259	1.13901	0.532493	0.0479738	1.1168	0.527588	-0.0728	0.845668	0.458191
1951	1	86	F	32.93	2.68709	0.429282	1		-0.99443	0.101291	0.0919747	-1.00374	0.0991423	0.0901997	-1.39907	0.0398961	0.0383654
1952	0	87	F	31.96	5.33792	0.727372	1		-0.828563	0.148401	0.129224	-0.837945	0.14523	0.126813	-1.29627	0.050551	0.0481186
1953	1	90	M	35.83	0.345209	-0.461917	0		-0.353368	0.443233	0.307111	-0.361735	0.434775	0.303027	-0.5868	0.258941	0.205681
1954	0	99	F	34.24	1.06342	0.0267056	1		0.248726	1.77307	0.639389	0.239882	1.73733	0.634681	-0.06267	0.865625	0.463987
1955	0	69	M	36.84	0.168927	-0.7723	0		-2.56661	0.00271262	0.00270528	-2.57542	0.00265815	0.0026511	-2.7456	0.00179639	0.00179317
1956	0	82	F	39.12	0.0336537	-1.47297	0		-1.80943	0.0155086	0.0152717	-1.81823	0.0151975	0.01497	-1.8204	0.0151217	0.0148964
1957	0	77	F	38.36	0.057622	-1.23941	0		-2.27076	0.0053609	0.00533231	-2.27977	0.00525091	0.00522348	-2.3344	0.0046302	0.00460886
1958	0	53	M	38.76	0.0434175	-1.36234	0		-4.32836	4.69505e-05	4.69483e-05	-4.33739	4.5984e-05	4.59819e-05	-4.3904	4.07005e-05	4.06989e-05
1959	0	84	F	34.49	0.891001	-0.0501219	0		-1.30124	0.0499762	0.0475974	-1.31044	0.0489278	0.0466455	-1.6148	0.0242773	0.0237019
1960	0	93	F	35.9	0.328527	-0.483429	0		-0.473591	0.336054	0.251527	-0.482425	0.329287	0.247717	-0.6896	0.204362	0.169685
1961	0	95	F	22.51	4280.08	3.63145	4		0.609234	4.06662	0.80263	0.599118	3.97299	0.798914	0.4888	3.08177	0.755008
1962	0	88	F	40	0.01	-2	0		-1.25373	0.0557534	0.0528091	-1.31697	0.0481977	0.0459815	-1.2036	0.0625749	0.0588899
1963	0	72	F	25.17	651.639	2.81401	3		-1.91672	0.0121138	0.0119688	-1.92717	0.0118259	0.0116876	-2.0281	0.00937346	0.00928642
1964	1	96	M	34.18	1.10954	0.0451442	1		0.368293	2.33503	0.700153	0.359917	2.29043	0.696089	0.04013	1.09681	0.523084
1965	0	65	M	35.73	0.370522	-0.431186	0		-2.90275	0.00125098	0.00124942	-2.91177	0.00122526	0.00122376	-3.1568	0.000696947	0.000696462
1966	0	87	F	38.41	0.055619	-1.25478	0		-1.25167	0.0560188	0.0530472	-1.26041	0.0549028	0.0520454	-1.3064	0.0493856	0.0470614
1967	0	80	F	38.79	0.0425055	-1.37155	0		-1.99226	0.0101799	0.0100773	-2.00114	0.0099738	0.00987531	-2.026	0.0094189	0.00933101
1968	1	86	F	37.93	0.0781145	-1.10727	0		-1.32242	0.0475974	0.0454348	-1.33123	0.0466412	0.0445628	-1.4092	0.0389762	0.0375141
1969	1	61	M	32.97	2.6121	0.416989	1		-3.13065	0.000740202	0.000739654	-3.14005	0.000724348	0.000723824	-3.55787	0.000276777	0.0002767
1970	0	90	F	36.05	0.295444	-0.529526	0		-0.790143	0.162127	0.139509	-0.79904	0.15884	0.137068	-0.998	0.100462	0.0912904
1971	1	98	F	38.59	0.0489674	-1.31009	0		-0.13886	0.72634	0.42074	-0.147297	0.712366	0.416013	-0.1756	0.667421	0.400272
1972	0	93	F	33.53	1.7575	0.244896	1		-0.318125	0.480701	0.324644	-0.327195	0.470766	0.320082	-0.67947	0.209185	0.172997
1973	0	93	F	38.66	0.046601	-1.3316	0		-0.65464	0.221493	0.18133	-0.663199	0.217171	0.178422	-0.6896	0.204362	0.169685
1974	0	99	F	36.82	0.171335	-0.766154	0		0.079485	1.20084	0.545628	0.070898	1.17733	0.540722	-0.0728	0.845668	0.458191
1975	1	67	M	40	0.01	-2	0		-2.97837	0.00105106	0.00104995	-3.04161	0.000908634	0.000907809	-2.9512	0.00111892	0.00111767
1976	0	75	F	36.98	0.152995	-0.815324	0		-2.38471	0.0041237	0.00410676	-2.39391	0.00403733	0.0040211	-2.54	0.00288403	0.00287574
1977	0	88	F	38.4	0.0560139	-1.2517	0		-1.14877	0.070995	0.0662888	-1.15749	0.0695846	0.0650576	-1.2036	0.0625749	0.0588899
1978	0	87	F	35.7	0.378471	-0.421967	0		-1.0739	0.0843535	0.0777915	-1.08291	0.0826216	0.0763162	-1.3064	0.0493856	0.0470614
1979	0	90	F	39.09	0.0343757	-1.46375	0		-0.98956	0.102433	0.0929155	-0.998154	0.100426	0.0912611	-0.998	0.100462	0.0912904
1980	0	93	F	35.31	0.498751	-0.302116	0		-0.434888	0.367377	0.268673	-0.443781	0.359931	0.264668	-0.6896	0.204362	0.169685
1981	1	86	F	40	0.01	-2	0		-1.4582	0.0348174	0.0336459	-1.5215	0.0300954	0.0292161	-1.4092	0.0389762	0.0375141
1982	1	70	M	36.62	0.197382	-0.704692	0		-2.44994	0.00354861	0.00353606	-2.45875	0.00347738	0.00346533	-2.6428	0.00227615	0.00227098
1983	0	86	M	33.75	1.50414	0.177287	1		-0.625876	0.23666	0.19137	-0.634554	0.231978	0.188297	-0.98787	0.102832	0.0932439
1984	0	88	F	27.86	97.1278	1.98734	2		-0.457376	0.348838	0.258621	-0.46714	0.341083	0.254334	-0.9384	0.115239	0.103331
1985	0	70	M	39.33	0.0290067	-1.5375	0		-2.62771	0.00235662	0.00235108	-2.63625	0.00231075	0.00230542	-2.6428	0.00227615	0.00227098
1986	1	70	M	38.31	0.0596972	-1.22405	0		-2.5608	0.00274915	0.00274161	-2.56944	0.00269501	0.00268777	-2.6428	0.00227615	0.00227098
1987	0	57	F	37.81	0.0850372	-1.07039	0		-4.27944	5.2549e-05	5.25462e-05	-4.28901	5.1403e-05	5.14003e-05	-4.3904	4.07005e-05	4.06989e-05
1988	0	53	M	38.43	0.0548374	-1.26092	0		-4.30671	4.935e-05	4.93476e-05	-4.31578	4.83305e-05	4.83282e-05	-4.3904	4.07005e-05	4.06989e-05
1989	1	76	F	38.54	0.0507309	-1.29473	0		-2.38481	0.0041228	0.00410588	-2.39382	0.00403814	0.0040219	-2.4372	0.00365426	0.00364096
1990	0	86	M	39.1	0.0341334	-1.46682	0		-0.976822	0.105482	0.0954171	-0.984967	0.103522	0.0938106	-0.998	0.100462	0.0912904
1991	1	76	M	38.73	0.044349	-1.35312	0		-1.97493	0.0105943	0.0104833	-1.98337	0.0103904	0.0102836	-2.026	0.0094189	0.00933101
1992	1	76	F	39.02	0.0361213	-1.44224	0		-2.41629	0.00383447	0.00381983	-2.42526	0.00375614	0.00374209	-2.4372	0.00365426	0.00364096
1993	0	53	M	36.98	0.152995	-0.815324	0		-4.2116	6.14333e-05	6.14295e-05	-4.22081	6.01441e-05	6.01405e-05	-4.3904	4.07005e-05	4.06989e-05
1994	0	57	F	38.56	0.050018	-1.30087	0		-4.32863	4.69209e-05	4.69187e-05	-4.33814	4.59055e-05	4.59034e-05	-4.3904	4.07005e-05	4.06989e-05
1995	0	48	F	39.33	0.0290067	-1.5375	0		-5.29928	5.02016e-06	5.02014e-06	-5.30894	4.90976e-06	4.90973e-06	-5.3156	4.83504e-06	4.83502e-06
1996	0	53	M	36.43	0.225786	-0.646303	0		-4.17552	6.67547e-05	6.67503e-05	-4.18478	6.53457e-05	6.53414e-05	-4.3904	4.07005e-05	4.06989e-05
1997	0	57	F	40	0.01	-2	0		-4.42309	3.7749e-05	3.77476e-05	-4.48714	3.2573e-05	3.2572e-05	-4.3904	4.07005e-05	4.06989e-05
1998	0	86	M	37.45	0.109709	-0.95976	0		-0.868586	0.135336	0.119204	-0.876895	0.132771	0.117209	-0.998	0.100462	0.0912904
1999	0	82	M	34.93	0.652622	-0.185338	0		-1.11223	0.0772269	0.0716905	-1.12089	0.0757016	0.0703742	-1.4092	0.0389762	0.0375141
[truncated: 1,114 more rows]
